# Supplementary material for: A study on the relationship between physical exercise and feelings of inferiority among college students: the chain mediating effect of social support and emotional regulation ability
Source: Front Psychol. 2025 Jan 9;15:1521510. doi: 10.3389/fpsyg.2024.1521510 (PMC11754417; doi:10.3389/fpsyg.2024.1521510)
Supplement: Supplementary file 1 [file Data_Sheet_1.ZIP]

Archive with 3 entries (2 files):
- S1 Empirical data and original scale/
- S1 Empirical data and original scale/S1 Empirical data.xlsx
- S1 Empirical data and original scale/S1 original scale.pdf
