# Supplementary material for: A study on the relationship between physical exercise and feelings of inferiority among college students: the chain mediating effect of social support and emotional regulation ability
Source: Front Psychol. 2025 Jan 9;15:1521510. doi: 10.3389/fpsyg.2024.1521510 (PMC11754417; doi:10.3389/fpsyg.2024.1521510)
Supplement: Supplementary file 1 [file Data_Sheet_1.ZIP › S1 Empirical data and original scale/S1 Empirical data.xlsx]

## Sheet: 调差异
ID	性别	年级	地域	X1	X2	X3	X体育锻炼	M11_1	M11_2	M11_3	M11_4	M11	M12_1	M12_2	M12_3	M12_4	M12	M13_1	M13_2	M13_3	M13_4	M13	M1社会支持	M21_1	M21_2	M21_3	M21_4	M21_5	M21_6	M21_7	M21	M22_1	M22_2	M22_3	M22_4	M22_5	M22_6	M22_7	M22	M2情绪调节	Y1_1	Y1_2	Y1_3	Y1_4	Y1_5	Y1_6	Y1_7	Y1	Y2_1
1	1	4	1	1	1	1	0	4	5	4	4	4.25	5	4	5	5	4.75	4	3	5	4	4	4.33333	5	4	4	4	5	7	4	4.71429	4	6	6	6	5	5	4	5.14286	4.92857	3	4	3	4	3	2	3	3.14286	3
2	1	1	0	4	5	4	64	2	3	1	3	2.25	3	3	3	3	3	5	4	3	4	4	3.08333	3	4	3	3	3	4	3	3.28571	4	3	4	3	3	4	3	3.42857	3.35714	4	4	5	5	3	4	3	4	4
3	0	1	0	2	3	2	8	3	2	2	3	2.5	2	3	3	2	2.5	3	1	3	2	2.25	2.41667	5	6	5	7	6	7	7	6.14286	4	4	4	4	4	3	4	3.85714	5	4	4	4	4	4	3	3	3.71429	4
4	1	4	1	5	4	3	45	4	3	4	4	3.75	4	4	3	3	3.5	3	4	2	3	3	3.41667	5	5	5	5	6	5	5	5.14286	2	4	3	5	4	3	3	3.42857	4.28571	1	2	3	3	1	3	2	2.14286	2
5	0	2	1	5	5	3	60	4	4	3	5	4	2	3	3	3	2.75	2	1	2	2	1.75	2.83333	3	3	3	4	3	3	4	3.28571	4	5	5	5	5	5	4	4.71429	4	2	3	2	3	3	3	3	2.71429	3
6	0	2	1	2	2	3	6	2	2	2	2	2	3	5	3	4	3.75	2	2	2	2	2	2.58333	4	3	4	3	3	4	3	3.42857	4	4	3	4	4	4	3	3.71429	3.57143	5	4	5	3	4	4	3	4	4
7	0	3	1	1	2	3	3	3	3	2	2	2.5	3	3	3	3	3	2	4	3	3	3	2.83333	3	4	3	4	3	4	3	3.42857	5	5	4	4	5	4	4	4.42857	3.92857	2	3	1	3	3	2	2	2.28571	4
8	1	1	0	2	3	2	8	3	3	2	2	2.5	3	3	4	4	3.5	2	2	2	2	2	2.66667	3	4	4	3	3	4	3	3.42857	4	3	3	4	4	5	3	3.71429	3.57143	4	5	4	5	5	3	4	4.28571	3
9	1	3	0	3	4	2	18	4	4	5	4	4.25	5	5	4	4	4.5	4	3	3	4	3.5	4.08333	5	4	5	5	3	4	5	4.42857	3	3	4	4	3	4	3	3.42857	3.92857	2	2	4	3	2	3	3	2.71429	3
10	0	4	1	1	1	1	0	3	3	2	3	2.75	1	3	3	3	2.5	3	3	2	2	2.5	2.58333	4	5	4	3	5	3	3	3.85714	3	3	3	3	3	3	4	3.14286	3.5	4	3	4	4	4	4	3	3.71429	3
11	0	2	0	4	4	5	60	4	5	5	5	4.75	5	5	5	5	5	4	5	5	4	4.5	4.75	6	5	5	5	7	7	7	6	5	7	5	7	7	6	7	6.28571	6.14286	2	2	3	2	2	2	2	2.14286	3
12	0	1	1	4	4	4	48	4	4	3	3	3.5	1	3	3	2	2.25	4	5	4	5	4.5	3.41667	4	3	3	4	5	4	4	3.85714	4	3	4	3	3	3	4	3.42857	3.64286	3	4	5	4	4	4	4	4	5
13	0	3	1	5	5	5	100	5	5	5	5	5	4	5	5	5	4.75	4	4	5	5	4.5	4.75	5	7	6	5	5	6	5	5.57143	7	7	7	7	6	6	6	6.57143	6.07143	3	2	3	2	3	1	4	2.57143	2
14	1	1	1	4	3	3	24	3	5	3	4	3.75	4	2	4	3	3.25	5	5	5	4	4.75	3.91667	4	4	3	3	4	4	4	3.71429	3	4	3	4	4	3	4	3.57143	3.64286	3	3	3	3	2	1	2	2.42857	4
15	1	4	1	1	1	2	0	5	5	4	5	4.75	4	4	5	4	4.25	3	4	3	3	3.25	4.08333	5	5	6	7	6	5	4	5.42857	6	6	6	5	5	5	5	5.42857	5.42857	4	4	4	3	3	3	3	3.42857	4
16	1	4	0	2	1	2	0	2	3	3	3	2.75	2	3	3	2	2.5	3	1	4	3	2.75	2.66667	3	4	3	3	4	3	3	3.28571	3	3	3	4	2	4	3	3.14286	3.21429	4	5	4	4	4	3	3	3.85714	4
17	0	4	1	3	1	2	0	4	3	3	3	3.25	4	4	4	3	3.75	2	2	2	2	2	3	3	3	3	3	3	4	3	3.14286	4	2	3	3	3	3	2	2.85714	3	4	4	3	3	4	4	4	3.71429	4
18	1	3	1	1	1	2	0	4	4	3	4	3.75	4	4	5	4	4.25	4	5	4	4	4.25	4.08333	4	3	4	3	3	2	3	3.14286	4	4	3	3	6	7	5	4.57143	3.85714	3	3	3	2	3	3	2	2.71429	4
19	0	1	1	4	5	3	48	4	3	3	4	3.5	3	3	3	3	3	3	2	2	3	2.5	3	3	4	3	4	4	3	2	3.28571	7	6	7	7	6	7	5	6.42857	4.85714	4	4	4	5	3	4	4	4	3
20	1	3	1	2	2	2	4	2	3	3	3	2.75	3	3	3	3	3	2	2	1	3	2	2.58333	4	3	4	3	5	4	3	3.71429	2	2	3	3	4	2	4	2.85714	3.28571	5	5	5	4	5	4	5	4.71429	5
21	1	2	1	3	2	2	6	2	3	4	3	3	4	4	3	4	3.75	2	2	4	3	2.75	3.16667	3	3	3	4	3	3	3	3.14286	3	4	3	3	3	3	3	3.14286	3.14286	4	4	3	4	4	5	4	4	2
22	1	2	1	5	3	4	40	4	4	3	3	3.5	5	4	4	4	4.25	4	3	4	4	3.75	3.83333	4	4	3	5	5	4	4	4.14286	6	6	4	4	5	7	5	5.28571	4.71429	4	2	2	3	2	3	3	2.71429	3
23	0	3	0	4	5	4	64	3	4	4	3	3.5	5	4	4	4	4.25	4	5	5	3	4.25	4	5	5	3	4	5	5	5	4.57143	5	5	6	6	4	4	6	5.14286	4.85714	2	2	2	3	1	2	2	2	3
24	1	4	0	4	3	5	40	4	3	3	3	3.25	3	2	3	2	2.5	3	2	1	3	2.25	2.66667	6	5	4	4	4	5	4	4.57143	7	5	4	5	7	7	6	5.85714	5.21429	2	2	2	2	2	2	1	1.85714	2
25	0	2	0	2	2	3	6	4	4	4	3	3.75	4	4	5	4	4.25	3	3	3	3	3	3.66667	3	4	5	4	4	4	4	4	3	3	4	4	3	5	4	3.71429	3.85714	4	4	4	4	2	5	5	4	4
26	1	1	1	2	3	1	4	3	2	2	3	2.5	3	4	5	3	3.75	2	3	3	2	2.5	2.91667	3	3	5	5	5	4	4	4.14286	3	3	3	3	5	3	4	3.42857	3.78571	4	5	3	4	4	4	3	3.85714	4
27	1	1	1	5	4	5	75	5	5	5	5	5	5	4	4	4	4.25	5	5	4	5	4.75	4.66667	7	5	5	5	7	6	7	6	6	6	6	6	7	7	7	6.42857	6.21429	2	3	4	3	3	3	3	3	2
28	1	2	1	3	2	4	12	3	3	3	3	3	3	4	4	3	3.5	4	4	4	3	3.75	3.41667	3	3	3	3	3	3	4	3.14286	2	3	4	4	4	4	4	3.57143	3.35714	3	3	4	3	4	5	4	3.71429	3
29	1	3	0	4	3	3	24	3	4	5	5	4.25	5	5	5	5	5	4	4	4	4	4	4.41667	4	5	4	6	4	6	6	5	3	5	2	3	4	5	3	3.57143	4.28571	3	2	3	3	3	3	2	2.71429	3
30	0	4	0	2	2	2	4	3	2	2	2	2.25	2	3	3	3	2.75	3	2	3	3	2.75	2.58333	5	5	5	4	5	4	7	5	6	7	7	5	5	5	5	5.71429	5.35714	2	2	3	3	3	4	3	2.85714	2
31	1	3	1	5	4	5	75	5	4	5	5	4.75	4	5	5	5	4.75	5	5	4	3	4.25	4.58333	7	6	5	5	5	5	7	5.71429	6	6	7	6	6	7	7	6.42857	6.07143	2	2	2	2	2	2	2	2	2
32	1	1	0	4	2	2	8	2	2	2	3	2.25	3	3	3	3	3	1	2	3	1	1.75	2.33333	3	3	3	3	3	3	3	3	3	3	3	3	3	3	4	3.14286	3.07143	4	5	4	3	5	4	5	4.28571	3
33	0	2	1	1	1	1	0	3	4	3	4	3.5	3	2	3	3	2.75	3	3	3	3	3	3.08333	5	5	6	5	7	5	5	5.42857	5	6	5	4	6	6	6	5.42857	5.42857	2	2	2	2	3	2	1	2	2
34	0	1	1	3	4	4	36	4	4	4	3	3.75	3	2	2	3	2.5	4	4	3	4	3.75	3.33333	5	5	6	6	5	4	6	5.28571	3	3	4	3	5	6	5	4.14286	4.71429	5	5	5	4	4	5	4	4.57143	3
35	1	4	1	2	4	3	18	5	5	4	4	4.5	5	5	5	4	4.75	3	2	3	3	2.75	4	7	6	4	7	5	5	7	5.85714	2	3	3	3	3	3	5	3.14286	4.5	4	4	5	4	4	4	4	4.14286	3
36	1	3	0	4	4	2	24	5	4	5	5	4.75	4	4	4	5	4.25	4	4	5	5	4.5	4.5	4	4	4	4	5	4	4	4.14286	7	6	7	6	6	7	5	6.28571	5.21429	2	4	2	2	3	3	2	2.57143	3
37	1	4	1	1	1	1	0	3	4	4	4	3.75	3	3	3	3	3	2	2	3	3	2.5	3.08333	5	4	5	5	4	5	3	4.42857	6	5	6	5	6	5	4	5.28571	4.85714	4	5	3	5	4	5	5	4.42857	4
38	1	1	0	3	2	4	12	4	3	3	3	3.25	3	3	3	3	3	4	3	3	4	3.5	3.25	4	4	3	3	3	3	3	3.28571	3	3	4	4	4	3	4	3.57143	3.42857	2	2	2	3	2	2	3	2.28571	3
39	1	1	1	1	1	1	0	4	3	3	2	3	3	4	3	4	3.5	2	1	3	2	2	2.83333	2	3	3	4	3	4	3	3.14286	3	3	3	4	3	4	3	3.28571	3.21429	3	5	4	4	4	5	4	4.14286	5
40	1	4	0	3	4	3	27	3	1	3	3	2.5	5	3	4	4	4	2	3	4	2	2.75	3.08333	5	5	5	5	5	6	6	5.28571	6	6	7	5	7	6	7	6.28571	5.78571	3	3	3	2	3	3	3	2.85714	3
41	0	1	0	2	2	3	6	3	4	3	3	3.25	3	3	3	2	2.75	3	2	2	3	2.5	2.83333	4	4	5	4	4	4	4	4.14286	3	4	4	4	4	4	4	3.85714	4	2	3	2	2	3	2	2	2.28571	2
42	0	2	1	1	1	1	0	4	2	3	4	3.25	3	3	5	4	3.75	2	1	2	1	1.5	2.83333	3	4	3	4	3	4	3	3.42857	3	2	3	4	3	3	3	3	3.21429	3	3	4	4	2	3	3	3.14286	3
43	1	2	0	3	4	4	36	2	3	2	3	2.5	4	3	4	5	4	3	3	3	2	2.75	3.08333	3	3	4	3	3	3	3	3.14286	3	3	3	3	4	3	3	3.14286	3.14286	2	2	2	2	2	2	2	2	4
44	0	2	0	1	1	1	0	3	3	2	3	2.75	1	2	2	3	2	3	2	2	1	2	2.25	4	3	3	4	3	3	3	3.28571	4	4	4	3	3	3	3	3.42857	3.35714	3	3	3	3	3	3	3	3	4
45	1	4	0	1	3	1	2	3	3	3	3	3	4	4	4	4	4	4	5	4	3	4	3.66667	5	6	7	5	7	5	7	6	3	5	4	5	4	2	5	4	5	3	3	2	1	2	3	3	2.42857	2
46	0	3	1	5	4	4	60	3	3	3	2	2.75	3	2	3	3	2.75	3	4	4	4	3.75	3.08333	4	5	3	5	5	4	5	4.42857	6	5	5	7	7	7	7	6.28571	5.35714	4	4	4	4	5	5	5	4.42857	4
47	0	3	0	1	1	1	0	3	3	4	4	3.5	3	4	3	3	3.25	3	4	3	3	3.25	3.33333	5	4	4	5	4	5	5	4.57143	4	3	4	4	3	3	4	3.57143	4.07143	4	2	3	2	4	4	3	3.14286	4
48	1	4	1	1	1	2	0	4	5	4	4	4.25	4	5	4	4	4.25	4	4	4	4	4	4.16667	6	4	5	4	4	5	7	5	4	5	4	6	5	4	5	4.71429	4.85714	4	3	2	2	3	3	2	2.71429	3
49	0	1	1	3	4	2	18	4	3	2	3	3	3	3	4	4	3.5	3	2	2	2	2.25	2.91667	4	3	4	5	3	4	3	3.71429	3	3	3	2	1	4	3	2.71429	3.21429	3	3	3	3	4	4	3	3.28571	5
50	0	4	0	5	4	3	45	4	4	3	3	3.5	5	5	4	4	4.5	1	2	2	2	1.75	3.25	4	5	4	4	5	5	4	4.42857	4	3	5	4	3	5	4	4	4.21429	3	3	3	4	3	3	3	3.14286	2
51	0	1	1	5	5	5	100	5	4	5	5	4.75	4	4	5	4	4.25	4	4	5	4	4.25	4.41667	5	4	7	7	4	5	5	5.28571	5	6	4	5	5	4	5	4.85714	5.07143	1	3	3	2	1	2	1	1.85714	3
52	0	2	0	1	1	1	0	2	2	3	2	2.25	3	2	2	2	2.25	2	2	1	2	1.75	2.08333	4	4	3	4	4	3	3	3.57143	4	5	5	5	5	3	5	4.57143	4.07143	5	4	5	4	5	4	5	4.57143	3
53	1	1	0	2	2	2	4	2	2	2	2	2	2	3	3	3	2.75	3	2	2	1	2	2.25	3	5	3	3	3	3	3	3.28571	3	2	4	4	3	4	3	3.28571	3.28571	5	4	5	5	5	3	4	4.42857	4
54	1	2	1	4	4	2	24	4	3	5	4	4	3	3	4	3	3.25	3	5	4	2	3.5	3.58333	6	4	7	7	6	5	5	5.71429	7	6	5	5	7	6	5	5.85714	5.78571	3	3	3	3	3	3	3	3	2
55	0	3	0	1	1	2	0	4	5	4	4	4.25	4	3	4	4	3.75	4	3	3	4	3.5	3.83333	4	4	5	7	4	5	4	4.71429	6	7	7	6	4	7	5	6	5.35714	3	4	4	3	3	2	3	3.14286	3
56	1	2	1	4	4	4	48	3	4	4	3	3.5	5	5	4	5	4.75	4	5	4	4	4.25	4.16667	4	3	5	4	5	4	4	4.14286	4	4	3	3	3	4	4	3.57143	3.85714	2	4	2	4	3	3	3	3	3
57	0	4	0	4	4	3	36	3	4	3	4	3.5	4	5	3	4	4	4	4	3	3	3.5	3.66667	3	4	3	3	4	4	4	3.57143	4	7	7	7	6	7	7	6.42857	5	2	3	2	2	3	2	3	2.42857	1
58	1	4	1	1	1	1	0	3	3	2	2	2.5	3	3	2	3	2.75	3	3	3	3	3	2.75	3	3	4	5	3	4	3	3.57143	4	4	5	4	5	5	3	4.28571	3.92857	4	4	4	4	5	5	5	4.42857	5
59	0	4	0	4	4	4	48	5	4	4	4	4.25	5	5	5	5	5	4	4	3	4	3.75	4.33333	5	4	4	4	4	5	5	4.42857	3	5	6	7	5	5	4	5	4.71429	2	2	2	2	2	2	2	2	2
60	0	2	0	2	3	4	16	4	3	2	3	3	2	3	3	3	2.75	2	1	1	2	1.5	2.41667	4	4	5	4	4	4	4	4.14286	3	3	5	5	3	4	4	3.85714	4	3	2	3	3	3	3	3	2.85714	2
61	1	4	1	4	2	2	8	4	2	4	4	3.5	3	3	4	4	3.5	3	4	5	4	4	3.66667	5	5	5	4	4	6	5	4.85714	6	7	6	6	5	4	5	5.57143	5.21429	2	3	3	3	3	3	3	2.85714	3
62	1	1	1	3	5	3	36	3	2	2	2	2.25	3	3	2	3	2.75	3	3	3	3	3	2.66667	3	4	3	4	4	3	4	3.57143	5	5	5	4	4	4	4	4.42857	4	2	3	2	2	2	2	1	2	3
63	0	1	0	4	4	5	60	5	4	5	3	4.25	4	5	4	4	4.25	2	4	4	3	3.25	3.91667	4	5	5	6	5	7	5	5.28571	4	5	5	4	3	5	4	4.28571	4.78571	2	3	2	2	1	2	2	2	2
64	0	1	1	4	4	5	60	2	3	3	3	2.75	4	5	4	4	4.25	4	4	5	5	4.5	3.83333	5	5	6	4	7	4	5	5.14286	4	4	4	5	5	5	6	4.71429	4.92857	2	2	2	2	2	2	1	1.85714	2
65	1	4	0	3	2	1	3	4	5	5	4	4.5	4	4	4	5	4.25	4	3	3	5	3.75	4.16667	6	5	4	5	5	6	5	5.14286	5	4	4	4	5	5	4	4.42857	4.78571	3	2	3	3	1	3	2	2.42857	3
66	0	2	0	2	2	3	6	3	2	2	2	2.25	2	4	2	3	2.75	3	2	3	3	2.75	2.58333	3	3	4	3	3	3	3	3.14286	3	3	3	3	3	3	3	3	3.07143	4	4	4	3	5	5	5	4.28571	4
67	0	2	1	5	5	5	100	3	4	3	4	3.5	5	3	4	4	4	4	4	4	4	4	3.83333	7	7	7	7	7	7	7	7	4	6	5	5	6	7	5	5.42857	6.21429	2	2	2	2	1	2	2	1.85714	3
68	0	4	0	3	3	5	30	4	4	3	3	3.5	5	5	5	5	5	4	4	3	4	3.75	4.08333	5	6	7	7	5	7	5	6	5	6	5	5	7	7	5	5.71429	5.85714	3	3	3	3	3	2	3	2.85714	3
69	1	3	0	1	1	2	0	2	1	3	2	2	3	3	3	3	3	1	1	3	3	2	2.33333	3	3	3	4	4	3	2	3.14286	3	4	3	3	3	2	3	3	3.07143	5	3	5	4	4	3	3	3.85714	5
70	0	2	0	5	4	3	45	3	2	2	2	2.25	2	4	3	3	3	2	3	2	2	2.25	2.5	3	4	4	4	3	4	3	3.57143	4	3	5	3	3	4	3	3.57143	3.57143	4	3	3	4	5	4	4	3.85714	3
71	1	3	1	4	5	4	64	2	2	2	3	2.25	5	4	5	5	4.75	4	4	4	3	3.75	3.58333	4	4	4	4	4	5	5	4.28571	4	5	5	5	5	5	4	4.71429	4.5	4	3	3	3	4	3	4	3.42857	2
72	0	1	0	1	2	3	3	2	2	2	1	1.75	4	4	2	2	3	3	2	3	1	2.25	2.33333	4	3	3	4	4	3	3	3.42857	3	3	3	3	3	3	3	3	3.21429	4	5	3	4	4	5	4	4.14286	4
73	0	2	0	4	4	3	36	2	2	2	3	2.25	4	4	5	5	4.5	4	3	3	3	3.25	3.33333	4	4	5	3	4	4	4	4	4	3	4	5	5	4	4	4.14286	4.07143	4	5	4	5	4	5	5	4.57143	3
74	1	4	0	4	3	5	40	3	3	3	2	2.75	4	5	4	5	4.5	4	3	4	3	3.5	3.58333	5	5	5	5	5	5	6	5.14286	5	5	3	4	5	3	4	4.14286	4.64286	3	3	3	3	2	2	3	2.71429	3
75	1	4	0	2	1	2	0	2	2	2	2	2	3	3	2	2	2.5	3	2	3	2	2.5	2.33333	3	3	3	3	3	4	3	3.14286	3	4	3	5	5	4	3	3.85714	3.5	2	2	1	3	2	2	3	2.14286	3
76	1	2	1	5	5	4	80	4	4	4	4	4	5	3	4	3	3.75	2	3	3	3	2.75	3.5	5	5	6	5	6	5	6	5.42857	6	6	7	7	6	6	7	6.42857	5.92857	2	1	2	3	3	2	1	2	2
77	1	1	1	1	1	1	0	3	2	1	2	2	3	4	3	3	3.25	3	4	3	3	3.25	2.83333	3	3	3	3	3	4	3	3.14286	3	3	3	3	3	3	3	3	3.07143	5	4	4	5	4	5	5	4.57143	4
78	1	3	0	4	1	4	0	2	3	2	2	2.25	3	2	2	2	2.25	1	3	3	3	2.5	2.33333	3	3	3	4	3	3	3	3.14286	4	3	3	3	3	4	3	3.28571	3.21429	3	5	4	4	4	4	3	3.85714	5
79	1	3	0	2	5	1	8	2	2	3	2	2.25	3	3	2	3	2.75	3	3	2	4	3	2.66667	3	3	4	3	4	3	3	3.28571	3	4	4	4	5	5	4	4.14286	3.71429	4	4	3	3	4	4	3	3.57143	4
80	1	2	1	2	2	3	6	3	3	3	2	2.75	5	4	4	5	4.5	3	4	3	3	3.25	3.5	4	4	3	4	4	3	3	3.57143	4	3	6	3	3	5	4	4	3.78571	2	3	3	3	2	4	3	2.85714	4
81	1	1	1	4	4	5	60	4	5	3	4	4	4	4	3	5	4	4	3	3	3	3.25	3.75	3	3	3	3	3	3	3	3	3	3	3	3	4	3	3	3.14286	3.07143	3	2	3	3	3	2	3	2.71429	3
82	1	2	1	3	3	3	18	3	3	2	3	2.75	3	3	3	3	3	2	2	2	2	2	2.58333	4	4	4	4	4	4	3	3.85714	3	3	3	3	3	2	3	2.85714	3.35714	3	3	3	2	3	3	3	2.85714	3
83	1	3	1	2	1	4	0	3	3	2	3	2.75	4	4	4	4	4	3	4	4	4	3.75	3.5	4	3	3	4	3	3	3	3.28571	4	4	5	4	4	4	4	4.14286	3.71429	3	3	3	3	3	3	3	3	3
84	1	1	1	5	4	4	60	3	2	3	3	2.75	4	4	5	5	4.5	4	3	5	4	4	3.75	3	3	3	3	3	3	3	3	4	3	5	5	4	4	4	4.14286	3.57143	4	3	2	4	3	4	3	3.28571	4
85	0	2	0	3	3	3	18	5	3	3	3	3.5	3	3	3	3	3	5	4	5	4	4.5	3.66667	4	7	4	3	6	4	3	4.42857	4	4	3	3	5	4	5	4	4.21429	2	2	2	3	3	3	3	2.57143	3
86	0	1	1	3	4	2	18	3	3	3	3	3	3	2	3	3	2.75	3	3	2	2	2.5	2.75	3	4	4	4	3	4	3	3.57143	4	4	4	4	3	3	3	3.57143	3.57143	3	4	3	5	4	4	4	3.85714	3
87	1	3	0	4	4	5	60	3	4	4	4	3.75	3	3	3	3	3	3	4	4	4	3.75	3.5	5	5	5	5	7	5	7	5.57143	5	7	7	5	6	5	6	5.85714	5.71429	2	2	3	1	2	3	2	2.14286	2
88	1	1	0	5	5	4	80	3	4	4	4	3.75	4	4	4	5	4.25	3	4	5	5	4.25	4.08333	4	4	4	4	4	4	4	4	3	5	5	5	5	5	5	4.71429	4.35714	3	4	4	2	2	3	3	3	5
89	1	4	1	2	1	2	0	5	4	5	4	4.5	5	4	5	4	4.5	2	2	2	2	2	3.66667	4	3	3	2	3	2	4	3	4	3	4	3	3	4	3	3.42857	3.21429	2	2	1	2	3	2	2	2	4
90	1	4	1	3	3	3	18	2	3	2	2	2.25	4	4	4	4	4	4	3	4	5	4	3.41667	4	3	4	4	3	4	3	3.57143	3	3	3	3	3	2	2	2.71429	3.14286	2	2	2	2	2	2	3	2.14286	3
91	0	3	1	5	5	5	100	3	3	4	3	3.25	5	5	4	4	4.5	5	3	4	5	4.25	4	6	5	5	5	5	5	5	5.14286	7	7	7	7	7	7	7	7	6.07143	2	2	2	2	2	2	2	2	3
92	0	1	1	4	5	2	32	3	2	2	2	2.25	3	3	3	3	3	3	3	2	2	2.5	2.58333	3	3	4	3	3	3	4	3.28571	3	5	3	3	3	5	3	3.57143	3.42857	3	2	3	3	3	3	3	2.85714	2
93	0	3	1	5	5	4	80	3	4	3	3	3.25	3	4	3	3	3.25	3	4	4	4	3.75	3.41667	7	5	6	5	6	5	7	5.85714	7	7	5	7	6	5	7	6.28571	6.07143	2	3	2	2	3	3	3	2.57143	5
94	1	3	0	5	4	3	45	5	4	5	5	4.75	4	5	4	5	4.5	3	3	3	5	3.5	4.25	3	3	4	3	4	4	4	3.57143	4	3	4	4	4	3	4	3.71429	3.64286	1	3	1	2	2	3	2	2	3
95	1	3	1	3	2	4	12	3	1	3	3	2.5	2	3	4	3	3	3	3	3	2	2.75	2.75	7	5	5	5	4	5	5	5.14286	4	3	3	4	4	3	4	3.57143	4.35714	4	3	5	4	4	5	4	4.14286	4
96	1	3	0	4	3	5	40	4	3	2	3	3	3	2	3	3	2.75	4	2	3	4	3.25	3	6	5	5	4	6	4	4	4.85714	6	7	7	5	6	6	5	6	5.42857	4	3	3	2	3	4	4	3.28571	3
97	0	1	1	4	3	3	24	4	5	3	3	3.75	3	3	3	3	3	2	2	2	3	2.25	3	4	3	3	5	4	6	5	4.28571	7	7	7	7	7	5	5	6.42857	5.35714	3	3	4	4	3	3	2	3.14286	4
98	1	3	0	1	1	2	0	4	3	3	4	3.5	4	4	5	3	4	3	4	3	4	3.5	3.66667	6	5	5	4	6	5	5	5.14286	4	4	3	5	4	4	3	3.85714	4.5	4	3	4	3	4	4	4	3.71429	5
99	0	3	1	4	4	5	60	4	5	4	3	4	4	4	4	4	4	4	5	3	4	4	4	4	4	2	3	4	3	3	3.28571	5	4	3	3	5	4	3	3.85714	3.57143	3	4	2	3	3	4	3	3.14286	3
100	1	3	1	3	3	3	18	2	3	4	3	3	3	3	4	4	3.5	3	4	4	3	3.5	3.33333	4	4	4	4	3	4	4	3.85714	7	6	7	7	7	7	6	6.71429	5.28571	2	1	2	2	2	3	1	1.85714	3
101	1	4	0	1	1	1	0	2	1	3	2	2	3	3	3	3	3	2	3	2	3	2.5	2.5	4	5	4	3	3	4	4	3.85714	6	6	7	5	7	6	5	6	4.92857	1	2	2	3	2	3	3	2.28571	2
102	1	2	0	1	1	1	0	2	3	1	2	2	2	2	2	3	2.25	5	4	4	4	4.25	2.83333	4	4	3	3	4	4	4	3.71429	4	3	3	3	3	1	4	3	3.35714	5	3	3	4	4	3	3	3.57143	3
103	0	2	1	5	3	5	50	5	3	4	5	4.25	4	5	5	4	4.5	5	5	5	5	5	4.58333	4	5	4	4	4	4	3	4	3	4	3	4	5	3	4	3.71429	3.85714	2	2	3	2	2	3	3	2.42857	4
104	0	4	0	2	2	3	6	3	4	3	3	3.25	3	2	3	3	2.75	1	2	3	2	2	2.66667	4	4	3	4	5	4	5	4.14286	7	7	7	3	7	5	7	6.14286	5.14286	2	3	3	3	3	2	2	2.57143	2
105	1	1	1	5	5	5	100	4	5	4	4	4.25	5	5	5	4	4.75	4	5	4	5	4.5	4.5	7	5	4	5	5	5	4	5	5	4	3	4	4	4	5	4.14286	4.57143	1	2	2	3	3	2	3	2.28571	2
106	1	4	0	1	1	1	0	2	2	2	2	2	2	2	2	2	2	4	3	3	3	3.25	2.41667	5	4	4	4	4	4	5	4.28571	3	5	5	4	6	5	4	4.57143	4.42857	4	4	4	4	5	4	5	4.28571	5
107	1	4	0	1	1	2	0	3	4	3	4	3.5	4	4	4	4	4	2	2	3	3	2.5	3.33333	4	3	4	3	3	4	4	3.57143	4	5	4	4	5	3	6	4.42857	4	3	2	3	4	4	4	5	3.57143	1
108	0	1	0	5	5	5	100	3	4	5	4	4	5	4	5	5	4.75	4	3	4	4	3.75	4.16667	4	4	7	5	6	7	5	5.42857	5	7	5	5	5	5	4	5.14286	5.28571	3	3	3	3	3	2	3	2.85714	1
109	1	3	0	2	2	3	6	3	3	2	3	2.75	4	3	3	4	3.5	3	2	4	3	3	3.08333	5	5	5	6	7	5	5	5.42857	5	7	7	7	5	7	7	6.42857	5.92857	3	3	2	3	2	2	3	2.57143	4
110	1	3	1	3	3	4	24	3	2	3	2	2.5	3	3	4	4	3.5	3	4	3	3	3.25	3.08333	4	4	4	4	4	3	4	3.85714	7	7	6	6	7	7	6	6.57143	5.21429	4	4	3	4	4	4	4	3.85714	3
111	0	3	1	5	5	3	60	4	5	4	3	4	5	5	4	4	4.5	5	5	3	5	4.5	4.33333	4	3	5	5	4	4	5	4.28571	5	5	6	5	7	6	7	5.85714	5.07143	2	2	3	3	3	3	2	2.57143	3
112	0	1	0	1	3	3	6	3	4	2	3	3	3	2	4	2	2.75	1	2	2	2	1.75	2.5	4	5	4	4	3	4	3	3.85714	5	5	6	4	5	5	4	4.85714	4.35714	1	2	1	1	3	2	2	1.71429	2
113	0	2	0	1	1	4	0	2	2	2	1	1.75	3	2	2	3	2.5	3	3	2	4	3	2.41667	3	2	3	3	3	3	3	2.85714	3	3	3	3	3	3	3	3	2.92857	5	5	4	5	4	5	5	4.71429	5
114	1	1	0	4	5	5	80	3	4	5	4	4	4	3	3	4	3.5	5	3	5	3	4	3.83333	5	4	4	6	6	5	5	5	5	4	6	3	4	5	5	4.57143	4.78571	2	3	2	2	2	2	3	2.28571	3
115	0	1	1	1	2	2	2	5	3	4	5	4.25	3	4	3	3	3.25	3	3	3	3	3	3.5	4	3	3	4	4	4	4	3.71429	4	3	5	4	4	3	4	3.85714	3.78571	3	4	4	4	3	5	5	4	4
116	0	3	0	3	1	1	0	3	3	3	3	3	2	3	3	3	2.75	1	1	2	1	1.25	2.33333	5	5	7	4	6	5	4	5.14286	5	5	4	5	5	4	5	4.71429	4.92857	4	5	3	3	5	3	4	3.85714	5
117	0	2	0	4	5	4	64	3	3	3	4	3.25	5	4	4	4	4.25	3	5	3	4	3.75	3.75	5	4	5	5	5	4	6	4.85714	4	3	3	4	4	4	6	4	4.42857	2	1	3	2	2	2	3	2.14286	1
118	0	2	1	4	3	3	24	3	2	2	2	2.25	3	3	2	2	2.5	3	2	3	3	2.75	2.5	3	4	3	3	4	3	3	3.28571	3	3	3	3	3	3	3	3	3.14286	3	4	3	2	3	3	1	2.71429	3
119	1	3	1	3	3	5	30	4	4	4	4	4	5	5	5	4	4.75	4	5	4	4	4.25	4.33333	4	5	3	4	4	4	5	4.14286	3	5	4	4	4	3	4	3.85714	4	4	4	5	4	4	4	4	4.14286	3
120	0	3	1	2	2	3	6	3	2	1	2	2	3	3	3	3	3	3	4	4	5	4	3	3	4	4	4	3	4	5	3.85714	6	5	3	7	3	4	4	4.57143	4.21429	4	4	4	4	3	3	4	3.71429	5
121	1	4	0	3	5	4	48	3	3	3	2	2.75	5	4	4	4	4.25	4	4	4	3	3.75	3.58333	5	7	5	5	4	5	5	5.14286	5	6	5	6	5	6	6	5.57143	5.35714	3	3	3	3	3	4	3	3.14286	4
122	0	1	0	1	2	1	1	3	4	3	3	3.25	3	3	3	3	3	2	2	2	1	1.75	2.66667	4	3	3	3	3	3	4	3.28571	5	5	4	4	4	3	4	4.14286	3.71429	5	3	4	3	4	2	3	3.42857	3
123	1	3	0	1	2	1	1	3	3	3	3	3	3	2	3	3	2.75	4	3	4	4	3.75	3.16667	3	3	3	3	4	4	4	3.42857	6	7	7	6	5	7	6	6.28571	4.85714	2	1	1	1	1	1	1	1.14286	3
124	0	4	1	3	4	4	36	5	4	5	5	4.75	5	5	4	5	4.75	5	5	4	4	4.5	4.66667	5	4	4	4	5	3	4	4.14286	5	6	7	7	6	6	6	6.14286	5.14286	2	3	3	3	3	3	2	2.71429	3
125	0	3	1	5	5	5	100	3	3	3	3	3	3	3	3	4	3.25	4	4	3	4	3.75	3.33333	5	6	4	6	5	6	5	5.28571	7	6	7	7	7	7	7	6.85714	6.07143	3	2	2	3	3	2	2	2.42857	4
126	1	1	0	3	4	3	27	2	3	3	3	2.75	3	3	3	2	2.75	4	3	3	2	3	2.83333	3	3	4	3	3	4	3	3.28571	3	4	3	4	3	4	3	3.42857	3.35714	4	5	3	3	4	5	4	4	4
127	0	2	1	3	4	5	45	4	4	5	4	4.25	5	4	5	5	4.75	5	4	3	4	4	4.33333	5	4	5	6	6	6	4	5.14286	7	7	5	6	6	6	6	6.14286	5.64286	3	3	3	3	3	3	4	3.14286	3
128	0	1	1	5	4	5	75	3	3	3	3	3	3	4	3	3	3.25	5	3	4	3	3.75	3.33333	5	5	6	3	5	5	7	5.14286	6	5	5	4	5	5	7	5.28571	5.21429	4	3	3	5	4	4	3	3.71429	3
129	1	3	0	3	4	4	36	4	4	3	4	3.75	5	4	4	4	4.25	4	4	4	3	3.75	3.91667	4	4	3	4	4	4	4	3.85714	4	4	4	4	4	3	4	3.85714	3.85714	4	3	3	4	4	4	4	3.71429	5
130	0	2	0	2	4	2	12	3	3	2	2	2.5	3	3	3	3	3	3	3	2	3	2.75	2.75	3	4	3	4	4	4	3	3.57143	4	3	3	3	3	4	3	3.28571	3.42857	4	4	5	3	4	4	4	4	4
131	1	3	1	3	2	1	3	2	3	4	2	2.75	4	4	3	4	3.75	4	4	4	3	3.75	3.41667	5	7	5	5	5	5	5	5.28571	6	7	7	6	5	7	4	6	5.64286	3	3	4	5	3	4	4	3.71429	4
132	0	1	0	5	5	4	80	5	4	4	4	4.25	4	4	4	4	4	3	4	3	4	3.5	3.91667	4	5	4	5	3	5	3	4.14286	6	6	5	5	6	6	5	5.57143	4.85714	2	2	3	3	3	2	3	2.57143	2
133	1	4	1	2	2	2	4	2	2	2	2	2	4	4	3	4	3.75	4	3	3	5	3.75	3.16667	5	5	4	5	5	5	4	4.71429	6	5	7	6	5	6	6	5.85714	5.28571	3	3	5	2	3	2	3	3	3
134	0	4	1	2	3	3	12	4	4	4	4	4	5	5	5	5	5	4	1	2	3	2.5	3.83333	3	4	4	3	3	3	3	3.28571	5	6	4	5	5	5	5	5	4.14286	2	4	3	3	3	3	4	3.14286	3
135	0	3	1	3	3	4	24	3	4	3	3	3.25	3	3	2	3	2.75	3	3	3	2	2.75	2.91667	6	5	5	5	4	7	5	5.28571	5	6	6	5	5	7	4	5.42857	5.35714	3	2	3	3	3	1	3	2.57143	3
136	1	4	0	4	3	5	40	2	3	4	4	3.25	5	4	4	4	4.25	4	5	5	4	4.5	4	7	6	6	5	5	5	7	5.85714	5	7	6	7	7	6	7	6.42857	6.14286	3	1	2	3	2	2	1	2	1
137	1	3	0	2	2	3	6	2	2	2	3	2.25	3	4	3	3	3.25	2	2	1	2	1.75	2.41667	3	4	3	4	4	4	3	3.57143	3	5	5	4	3	4	4	4	3.78571	3	3	3	3	3	3	3	3	3
138	1	3	0	1	2	2	2	5	4	4	3	4	3	2	2	3	2.5	3	2	2	3	2.5	3	3	3	2	3	4	3	3	3	4	4	3	4	3	4	3	3.57143	3.28571	4	5	5	5	4	5	4	4.57143	3
139	1	3	0	3	3	5	30	4	4	3	4	3.75	3	4	4	3	3.5	2	1	2	3	2	3.08333	3	3	2	3	4	3	3	3	3	3	3	4	3	3	3	3.14286	3.07143	4	3	4	3	3	3	2	3.14286	3
140	0	2	0	5	5	4	80	2	1	2	2	1.75	5	3	2	2	3	3	3	4	3	3.25	2.66667	5	5	5	5	7	4	4	5	4	5	7	4	6	4	5	5	5	5	5	4	4	4	4	5	4.42857	3
141	1	1	1	1	1	1	0	2	3	3	3	2.75	3	3	2	3	2.75	4	5	3	3	3.75	3.08333	5	4	5	6	6	5	5	5.14286	4	5	4	3	4	4	4	4	4.57143	3	4	4	4	3	5	4	3.85714	4
142	1	3	1	2	3	2	8	3	4	4	3	3.5	3	4	4	3	3.5	4	4	5	4	4.25	3.75	3	3	3	3	3	4	3	3.14286	3	3	4	4	3	3	3	3.28571	3.21429	5	4	5	5	4	4	3	4.28571	5
143	1	4	0	1	1	2	0	2	3	3	2	2.5	4	4	3	3	3.5	4	4	3	5	4	3.33333	5	7	7	5	5	5	5	5.57143	7	5	7	5	5	6	6	5.85714	5.71429	2	2	2	2	2	2	3	2.14286	2
144	1	4	1	2	1	3	0	5	4	3	4	4	3	3	4	4	3.5	4	4	4	4	4	3.83333	5	5	5	6	5	6	4	5.14286	7	5	7	5	4	6	5	5.57143	5.35714	3	2	4	2	3	2	3	2.71429	3
145	0	2	0	4	3	3	24	3	3	3	4	3.25	4	3	4	3	3.5	4	3	3	4	3.5	3.41667	3	4	3	3	4	3	3	3.28571	4	4	4	3	3	5	4	3.85714	3.57143	4	5	4	4	3	4	3	3.85714	4
146	1	3	0	1	1	1	0	2	1	1	3	1.75	3	2	3	3	2.75	2	3	2	3	2.5	2.33333	3	3	3	3	3	3	3	3	3	4	3	3	3	3	3	3.14286	3.07143	5	3	4	4	5	5	5	4.42857	4
147	0	4	0	3	4	5	45	4	3	4	4	3.75	4	5	3	4	4	5	5	4	3	4.25	4	5	5	3	4	4	4	4	4.14286	5	4	6	5	4	4	5	4.71429	4.42857	4	2	3	3	5	5	4	3.71429	3
148	0	3	0	1	1	1	0	3	3	4	3	3.25	3	3	3	3	3	4	4	4	4	4	3.41667	4	4	4	3	5	4	4	4	3	5	3	5	3	3	4	3.71429	3.85714	4	5	4	5	3	4	4	4.14286	4
149	0	2	0	2	2	2	4	3	3	3	4	3.25	2	3	3	2	2.5	4	2	3	2	2.75	2.83333	3	3	5	3	3	3	4	3.42857	4	3	6	3	4	4	5	4.14286	3.78571	3	3	4	4	5	3	3	3.57143	3
150	0	3	1	1	1	2	0	2	2	2	3	2.25	3	3	4	4	3.5	2	2	2	2	2	2.58333	3	4	3	3	3	3	3	3.14286	3	4	3	3	4	4	3	3.42857	3.28571	2	2	3	2	3	2	3	2.42857	4
151	1	1	0	3	3	3	18	3	3	2	3	2.75	2	3	3	2	2.5	3	2	3	2	2.5	2.58333	3	3	3	3	3	3	3	3	3	3	3	3	3	3	3	3	3	4	4	5	4	5	4	5	4.42857	4
152	0	2	0	2	2	2	4	3	3	2	2	2.5	3	3	4	3	3.25	4	3	3	3	3.25	3	3	3	3	3	2	3	3	2.85714	3	4	2	4	3	3	4	3.28571	3.07143	5	5	5	4	4	5	4	4.57143	4
153	1	4	0	1	2	2	2	5	5	5	5	5	5	4	4	5	4.5	1	3	2	2	2	3.83333	4	7	5	5	5	5	5	5.14286	5	5	4	5	5	5	3	4.57143	4.85714	2	2	2	1	2	3	2	2	3
154	0	4	0	1	1	1	0	4	4	3	3	3.5	3	3	3	3	3	5	4	4	4	4.25	3.58333	5	6	6	5	5	6	5	5.42857	6	5	6	4	5	6	6	5.42857	5.42857	2	1	2	2	3	2	2	2	3
155	1	2	1	1	2	1	1	3	2	2	2	2.25	5	4	4	3	4	5	5	5	3	4.5	3.58333	4	4	3	4	4	4	4	3.85714	4	5	3	4	4	5	5	4.28571	4.07143	3	3	4	3	3	4	3	3.28571	3
156	1	3	1	2	1	2	0	4	4	4	3	3.75	4	5	4	4	4.25	4	5	5	4	4.5	4.16667	5	6	6	6	6	5	6	5.71429	4	7	5	5	7	5	7	5.71429	5.71429	3	4	3	3	3	3	3	3.14286	3
157	0	1	0	3	3	3	18	3	1	2	2	2	2	2	2	2	2	3	3	2	3	2.75	2.25	3	3	3	2	3	3	3	2.85714	5	4	4	4	3	3	4	3.85714	3.35714	4	3	3	4	3	2	3	3.14286	4
158	1	4	0	3	4	3	27	3	3	2	3	2.75	3	4	4	3	3.5	1	2	3	2	2	2.75	5	5	5	5	5	4	4	4.71429	5	5	4	5	4	6	4	4.71429	4.71429	2	2	1	3	2	3	3	2.28571	3
159	1	3	0	3	3	4	24	3	3	5	4	3.75	4	5	4	5	4.5	4	3	5	4	4	4.08333	7	5	7	5	7	5	6	6	5	4	5	5	5	5	5	4.85714	5.42857	3	2	2	3	2	3	3	2.57143	2
160	0	3	1	4	3	2	16	2	3	3	2	2.5	3	2	4	3	3	3	1	3	2	2.25	2.58333	5	5	4	4	5	3	4	4.28571	3	4	6	6	4	5	6	4.85714	4.57143	3	3	3	3	2	4	3	3	2
161	0	4	0	3	3	1	6	3	5	4	4	4	4	4	4	4	4	4	4	5	4	4.25	4.08333	3	3	4	3	3	4	3	3.28571	4	5	4	3	3	4	3	3.71429	3.5	4	3	4	3	3	4	3	3.42857	5
162	0	4	1	3	2	3	9	4	3	3	2	3	3	4	3	3	3.25	4	4	4	3	3.75	3.33333	3	3	3	3	3	3	4	3.14286	2	3	4	3	3	3	3	3	3.07143	5	3	4	3	5	4	3	3.85714	4
163	0	4	1	1	3	3	6	4	5	4	4	4.25	4	5	4	4	4.25	3	5	3	4	3.75	4.08333	4	3	5	4	4	4	6	4.28571	4	4	3	4	4	2	6	3.85714	4.07143	2	2	3	2	3	2	2	2.28571	1
164	0	1	0	1	1	1	0	3	2	2	2	2.25	2	2	3	3	2.5	1	3	3	3	2.5	2.41667	4	4	3	3	3	3	3	3.28571	3	3	5	3	4	4	4	3.71429	3.5	4	4	3	4	4	4	3	3.71429	2
165	0	3	1	1	2	1	1	4	3	4	3	3.5	5	4	3	5	4.25	4	4	4	3	3.75	3.83333	4	4	4	5	4	6	4	4.42857	3	3	3	3	4	3	3	3.14286	3.78571	3	3	5	4	4	5	3	3.85714	3
166	0	4	0	1	1	1	0	3	4	3	2	3	4	4	3	5	4	4	3	4	4	3.75	3.58333	4	4	5	4	4	5	5	4.42857	6	7	7	7	6	7	7	6.71429	5.57143	4	2	2	2	2	3	2	2.42857	3
167	1	3	0	3	2	3	9	5	3	5	4	4.25	5	5	5	5	5	5	5	3	4	4.25	4.5	4	5	5	5	4	5	4	4.57143	3	3	5	3	4	3	3	3.42857	4	4	4	4	3	4	4	4	3.85714	4
168	1	3	0	4	4	4	48	4	4	3	4	3.75	4	3	4	3	3.5	4	3	3	2	3	3.41667	3	3	3	3	3	3	3	3	3	3	4	3	3	4	3	3.28571	3.14286	3	3	3	3	3	3	3	3	2
169	1	2	1	1	1	3	0	1	2	2	2	1.75	3	2	3	2	2.5	3	4	4	4	3.75	2.66667	4	5	5	4	4	5	4	4.42857	4	7	6	4	7	5	5	5.42857	4.92857	4	5	5	4	4	3	4	4.14286	4
170	0	4	0	1	3	2	4	3	3	3	3	3	4	4	3	4	3.75	2	2	2	2	2	2.91667	3	3	3	3	3	3	3	3	2	3	4	3	4	3	3	3.14286	3.07143	3	2	3	1	2	3	2	2.28571	4
171	1	3	0	2	3	2	8	2	3	2	2	2.25	3	2	3	3	2.75	1	2	1	2	1.5	2.16667	3	4	4	3	3	3	3	3.28571	3	4	5	4	4	3	3	3.71429	3.5	4	4	4	5	4	4	4	4.14286	5
172	1	3	0	1	1	1	0	5	4	5	4	4.5	5	4	5	4	4.5	4	3	4	3	3.5	4.16667	3	3	3	4	4	3	3	3.28571	4	5	4	3	4	3	4	3.85714	3.57143	5	3	4	3	3	4	4	3.71429	4
173	1	4	1	1	1	1	0	3	3	4	3	3.25	4	4	3	4	3.75	4	3	4	5	4	3.66667	5	5	5	4	5	4	5	4.71429	4	3	3	4	5	4	3	3.71429	4.21429	3	4	4	4	4	4	5	4	5
174	1	3	0	1	1	1	0	5	5	4	4	4.5	4	5	4	5	4.5	5	3	5	3	4	4.33333	5	5	4	4	5	5	6	4.85714	7	5	7	7	5	5	6	6	5.42857	2	3	1	2	3	3	3	2.42857	3
175	1	4	0	3	2	4	12	4	4	3	4	3.75	3	3	3	3	3	5	5	5	4	4.75	3.83333	5	5	4	4	3	4	4	4.14286	4	3	3	3	3	3	4	3.28571	3.71429	4	5	5	4	5	4	5	4.57143	4
176	1	2	0	4	4	3	36	2	2	2	2	2	4	4	3	4	3.75	4	3	3	4	3.5	3.08333	5	4	5	5	5	4	4	4.57143	3	5	7	6	5	7	6	5.57143	5.07143	1	3	1	2	1	3	1	1.71429	3
177	0	4	1	5	4	5	75	4	5	4	4	4.25	5	5	4	5	4.75	5	5	5	4	4.75	4.58333	5	6	4	4	3	5	4	4.42857	6	7	5	6	6	5	5	5.71429	5.07143	1	2	3	2	2	3	2	2.14286	3
178	1	3	1	1	1	2	0	2	3	3	3	2.75	3	4	4	4	3.75	2	3	4	2	2.75	3.08333	4	5	5	4	6	5	4	4.71429	7	4	7	6	6	5	5	5.71429	5.21429	5	4	5	4	5	4	4	4.42857	4
179	1	1	0	4	5	5	80	3	5	4	5	4.25	4	5	4	5	4.5	3	4	5	4	4	4.25	5	4	5	4	6	5	4	4.71429	4	4	5	4	3	4	6	4.28571	4.5	3	3	3	3	3	3	3	3	3
180	1	1	0	3	3	3	18	4	3	5	4	4	2	3	2	3	2.5	1	3	2	2	2	2.83333	2	4	3	3	3	3	3	3	3	3	3	5	4	5	3	3.71429	3.35714	4	5	4	4	5	4	5	4.42857	5
181	0	4	0	3	3	1	6	2	3	2	3	2.5	3	3	3	3	3	2	2	3	2	2.25	2.58333	5	5	4	4	5	4	5	4.57143	4	4	4	5	5	5	5	4.57143	4.57143	5	4	3	5	3	4	3	3.85714	4
182	1	2	0	3	5	3	36	3	3	4	2	3	5	4	4	5	4.5	4	3	4	4	3.75	3.75	5	5	5	6	4	7	5	5.28571	5	6	6	7	7	4	5	5.71429	5.5	3	2	2	2	2	2	3	2.28571	2
183	1	4	0	1	1	1	0	4	4	4	4	4	3	3	3	3	3	3	3	4	4	3.5	3.5	4	5	5	5	4	5	5	4.71429	6	4	6	5	4	4	4	4.71429	4.71429	3	3	3	3	3	3	3	3	5
184	1	4	1	3	1	3	0	2	3	3	3	2.75	2	3	3	3	2.75	3	2	1	2	2	2.5	4	4	4	4	5	4	4	4.14286	5	4	4	4	2	3	4	3.71429	3.92857	5	5	4	4	4	4	4	4.28571	4
185	1	2	0	5	3	4	40	3	4	3	4	3.5	5	5	5	4	4.75	4	3	3	5	3.75	4	7	6	7	4	5	5	5	5.57143	6	7	6	6	6	5	7	6.14286	5.85714	3	3	1	2	2	1	2	2	3
186	1	3	0	3	2	4	12	4	3	4	3	3.5	5	3	5	5	4.5	5	4	4	3	4	4	4	3	4	4	4	4	4	3.85714	3	3	5	3	5	5	3	3.85714	3.85714	4	4	5	4	3	4	4	4	3
187	0	1	0	5	4	4	60	3	3	2	3	2.75	3	2	3	3	2.75	2	3	3	3	2.75	2.75	5	4	4	5	5	4	4	4.42857	5	6	4	5	5	6	5	5.14286	4.78571	4	3	3	2	3	3	3	3	3
188	0	4	0	5	5	4	80	4	4	3	3	3.5	3	3	5	5	4	4	5	5	5	4.75	4.08333	6	5	6	7	7	5	7	6.14286	7	7	7	7	5	7	7	6.71429	6.42857	3	2	3	2	3	3	2	2.57143	2
189	0	3	1	5	5	4	80	4	4	3	4	3.75	5	3	4	4	4	4	4	3	3	3.5	3.75	3	3	3	3	4	4	4	3.42857	5	6	5	5	7	5	5	5.42857	4.42857	2	2	2	3	2	1	2	2	3
190	1	2	1	3	3	3	18	3	3	3	3	3	3	4	3	4	3.5	3	3	4	3	3.25	3.25	4	4	5	5	5	4	4	4.42857	4	5	3	6	5	5	5	4.71429	4.57143	5	5	4	4	3	4	3	4	3
191	0	2	1	4	3	4	32	3	2	3	2	2.5	3	3	2	3	2.75	3	2	3	3	2.75	2.66667	6	5	4	5	3	5	4	4.57143	4	4	3	5	5	3	4	4	4.28571	2	5	3	4	4	4	4	3.71429	4
192	1	3	0	4	2	1	4	4	4	5	5	4.5	3	3	4	3	3.25	4	5	4	4	4.25	4	4	4	5	4	5	5	4	4.42857	3	5	5	3	4	3	3	3.71429	4.07143	3	2	3	4	2	3	2	2.71429	5
193	0	4	0	3	1	3	0	3	3	3	1	2.5	3	3	3	3	3	4	4	4	4	4	3.16667	5	6	7	7	6	7	7	6.42857	5	6	7	4	6	5	5	5.42857	5.92857	5	4	4	4	4	3	4	4	4
194	0	4	0	1	2	4	4	2	2	3	2	2.25	3	2	2	3	2.5	3	4	3	3	3.25	2.66667	4	3	4	4	4	4	4	3.85714	3	5	6	5	3	4	5	4.42857	4.14286	4	4	5	4	3	4	4	4	3
195	0	1	1	5	5	5	100	3	3	4	3	3.25	4	3	3	3	3.25	3	4	3	4	3.5	3.33333	5	5	6	6	7	7	5	5.85714	4	5	6	7	5	5	6	5.42857	5.64286	2	2	2	1	3	2	3	2.14286	1
196	1	2	1	3	3	4	24	5	3	5	4	4.25	4	3	4	4	3.75	3	3	3	3	3	3.66667	3	3	4	3	3	3	3	3.14286	6	5	5	5	7	5	5	5.42857	4.28571	3	3	4	2	3	2	2	2.71429	2
197	0	2	1	3	2	3	9	5	4	3	4	4	3	3	3	3	3	3	4	3	4	3.5	3.5	5	5	5	5	5	5	5	5	6	6	6	3	7	6	6	5.71429	5.35714	3	3	2	4	4	3	2	3	3
198	1	1	1	5	4	4	60	3	5	4	4	4	5	5	3	4	4.25	5	3	4	5	4.25	4.16667	5	5	7	5	5	5	6	5.42857	5	3	5	4	4	4	4	4.14286	4.78571	2	3	4	2	3	4	3	3	3
199	0	2	0	4	2	3	12	5	5	4	5	4.75	4	4	4	4	4	3	3	2	3	2.75	3.83333	4	5	5	4	5	4	4	4.42857	2	3	4	4	4	3	5	3.57143	4	3	4	4	5	3	5	5	4.14286	4
200	0	2	1	3	3	4	24	3	3	4	4	3.5	3	3	4	3	3.25	3	2	3	3	2.75	3.16667	4	3	4	5	4	4	4	4	4	4	4	5	5	4	5	4.42857	4.21429	4	3	5	3	4	4	5	4	3
201	0	2	1	1	2	1	1	2	2	3	3	2.5	3	4	3	3	3.25	3	1	1	2	1.75	2.5	3	3	1	3	5	3	3	3	1	3	3	3	3	4	2	2.71429	2.85714	3	2	1	3	2	2	1	2	4
202	1	4	1	2	3	2	8	4	5	5	5	4.75	4	4	4	4	4	4	3	4	4	3.75	4.16667	6	7	7	5	5	7	5	6	4	7	5	5	7	5	5	5.42857	5.71429	3	3	2	4	2	2	3	2.71429	2
203	1	2	0	5	5	5	100	3	3	3	3	3	5	5	4	5	4.75	3	4	4	4	3.75	3.83333	6	7	7	6	7	6	5	6.28571	5	5	7	5	5	7	7	5.85714	6.07143	3	2	2	3	2	2	1	2.14286	4
204	0	1	0	3	2	3	9	2	2	2	2	2	2	2	3	2	2.25	3	2	2	2	2.25	2.16667	3	3	3	3	3	4	3	3.14286	3	4	3	3	4	3	3	3.28571	3.21429	2	3	3	3	3	3	4	3	4
205	1	2	1	2	1	2	0	2	4	3	4	3.25	3	3	2	2	2.5	3	3	3	3	3	2.91667	4	4	5	4	5	4	3	4.14286	6	5	6	7	5	7	5	5.85714	5	5	4	5	4	4	4	5	4.42857	4
206	1	1	0	2	2	1	2	3	2	3	3	2.75	3	2	3	2	2.5	1	3	3	2	2.25	2.5	3	1	3	3	3	3	4	2.85714	3	4	4	3	4	3	3	3.42857	3.14286	4	5	4	5	4	5	4	4.42857	4
207	1	2	0	1	3	1	2	4	3	2	3	3	3	3	3	3	3	3	2	3	3	2.75	2.91667	5	5	5	6	5	4	5	5	5	5	5	6	6	4	6	5.28571	5.14286	4	4	4	4	4	4	4	4	4
208	0	3	1	5	5	5	100	5	5	5	5	5	5	5	4	5	4.75	4	4	5	5	4.5	4.75	7	6	6	5	6	5	7	6	7	7	7	7	7	5	7	6.71429	6.35714	1	1	2	2	2	3	2	1.85714	2
209	0	3	0	1	1	1	0	3	4	4	3	3.5	4	4	4	4	4	4	3	5	3	3.75	3.75	4	4	4	4	4	5	3	4	2	4	5	4	5	3	3	3.71429	3.85714	1	2	2	2	3	2	2	2	4
210	1	4	0	3	3	3	18	3	3	2	2	2.5	5	4	3	4	4	5	4	5	5	4.75	3.75	5	7	5	6	5	5	4	5.28571	3	6	4	5	3	4	4	4.14286	4.71429	4	3	4	4	4	4	4	3.85714	4
211	1	1	0	3	3	3	18	3	3	3	3	3	3	3	3	3	3	3	2	3	3	2.75	2.91667	3	4	4	5	3	3	3	3.57143	4	3	4	3	3	3	3	3.28571	3.42857	4	5	5	5	4	5	4	4.57143	5
212	0	3	1	2	2	2	4	4	2	3	3	3	4	4	4	4	4	4	4	3	4	3.75	3.58333	4	5	3	5	4	4	5	4.28571	7	5	7	6	4	5	6	5.71429	5	1	2	2	3	1	3	3	2.14286	3
213	0	4	1	4	3	4	32	4	4	4	3	3.75	4	5	4	5	4.5	5	3	5	4	4.25	4.16667	3	4	3	3	3	3	3	3.14286	6	5	4	6	5	5	5	5.14286	4.14286	4	5	4	4	3	5	3	4	3
214	0	3	1	2	3	3	12	4	3	5	4	4	3	3	4	3	3.25	3	3	3	4	3.25	3.5	5	4	4	4	4	4	4	4.14286	6	5	4	5	5	4	3	4.57143	4.35714	4	2	3	4	3	3	4	3.28571	3
215	0	3	1	2	2	2	4	3	3	2	3	2.75	3	3	4	4	3.5	3	4	4	3	3.5	3.25	4	5	5	7	6	7	6	5.71429	4	5	6	6	6	5	4	5.14286	5.42857	3	3	4	3	4	3	5	3.57143	3
216	1	1	0	3	3	3	18	2	2	3	1	2	3	3	2	3	2.75	1	2	2	3	2	2.25	2	3	3	3	3	3	3	2.85714	3	3	3	3	4	3	3	3.14286	3	5	5	4	5	4	5	5	4.71429	4
217	0	1	1	3	3	2	12	3	2	2	3	2.5	4	3	3	3	3.25	2	4	2	3	2.75	2.83333	7	5	5	4	5	5	4	5	4	5	7	5	4	6	5	5.14286	5.07143	5	3	3	4	4	5	4	4	3
218	0	3	0	1	1	1	0	2	2	2	2	2	3	4	2	3	3	3	2	2	3	2.5	2.5	3	3	4	4	3	3	4	3.42857	3	3	3	3	3	3	2	2.85714	3.14286	4	4	4	4	5	4	5	4.28571	5
219	1	3	0	3	5	4	48	4	3	3	3	3.25	3	3	2	3	2.75	3	3	3	2	2.75	2.91667	6	6	4	5	7	5	6	5.57143	5	7	4	6	5	7	7	5.85714	5.71429	2	2	2	2	1	2	3	2	2
220	1	4	0	1	1	1	0	3	1	2	2	2	3	3	3	3	3	3	1	2	2	2	2.33333	4	3	4	3	4	4	5	3.85714	3	4	4	4	4	3	4	3.71429	3.78571	3	3	4	4	4	4	3	3.57143	3
221	0	3	1	1	2	3	3	3	4	5	4	4	5	5	4	5	4.75	3	4	3	3	3.25	4	5	5	5	4	7	5	7	5.42857	3	5	6	3	4	4	7	4.57143	5	2	3	3	2	3	3	2	2.57143	2
222	1	3	1	2	1	2	0	4	3	3	3	3.25	4	5	5	4	4.5	3	2	2	2	2.25	3.33333	4	4	4	4	5	5	5	4.42857	6	5	5	5	7	4	6	5.42857	4.92857	3	2	2	2	3	2	3	2.42857	3
223	0	4	0	3	4	4	36	3	4	3	3	3.25	3	4	4	4	3.75	4	4	4	3	3.75	3.58333	3	3	4	3	3	3	3	3.14286	5	5	3	3	3	5	3	3.85714	3.5	4	2	3	4	3	3	5	3.42857	2
224	1	2	0	5	4	5	75	3	3	4	4	3.5	5	4	4	4	4.25	4	4	5	4	4.25	4	5	4	5	4	5	7	6	5.14286	7	7	5	6	7	7	4	6.14286	5.64286	3	2	3	4	4	3	4	3.28571	2
225	1	4	0	1	1	2	0	4	5	4	5	4.5	4	4	5	4	4.25	3	4	4	4	3.75	4.16667	5	4	5	5	6	5	5	5	4	4	7	5	6	5	6	5.28571	5.14286	3	3	3	3	4	3	2	3	2
226	1	3	1	4	3	2	16	5	5	4	4	4.5	3	3	3	3	3	3	3	3	4	3.25	3.58333	4	4	3	4	4	4	4	3.85714	5	5	4	7	6	4	6	5.28571	4.57143	2	1	1	2	4	2	3	2.14286	3
227	0	4	1	2	1	2	0	4	3	2	3	3	5	3	4	4	4	3	2	1	2	2	3	4	3	3	3	3	3	3	3.14286	3	1	3	3	3	3	3	2.71429	2.92857	5	4	3	3	4	3	4	3.71429	5
228	1	2	1	5	4	5	75	4	5	5	3	4.25	4	3	3	3	3.25	2	5	4	4	3.75	3.75	7	7	5	7	5	6	5	6	7	7	7	7	7	5	6	6.57143	6.28571	3	3	3	3	3	3	3	3	3
229	0	4	1	4	4	3	36	5	4	4	5	4.5	5	5	5	4	4.75	4	4	5	3	4	4.41667	7	6	6	7	5	6	6	6.14286	6	6	7	5	6	5	5	5.71429	5.92857	3	3	3	3	4	3	3	3.14286	2
230	1	1	0	4	4	4	48	3	3	3	2	2.75	3	5	4	4	4	3	5	3	3	3.5	3.41667	3	4	5	4	4	3	4	3.85714	4	3	2	4	3	3	4	3.28571	3.57143	3	3	2	3	3	3	3	2.85714	3
231	0	2	1	2	3	2	8	4	3	4	4	3.75	2	2	3	3	2.5	3	3	3	3	3	3.08333	5	5	5	4	3	6	5	4.71429	5	4	5	3	5	5	3	4.28571	4.5	4	4	5	4	5	4	5	4.42857	5
232	0	2	0	4	3	3	24	3	4	4	3	3.5	3	3	3	4	3.25	4	2	3	2	2.75	3.16667	5	5	5	5	5	5	4	4.85714	4	6	6	4	6	4	5	5	4.92857	1	2	2	2	1	4	3	2.14286	3
233	0	1	1	5	5	5	100	3	4	2	2	2.75	4	4	4	4	4	5	5	3	5	4.5	3.75	6	6	6	5	5	7	6	5.85714	6	6	5	7	7	7	5	6.14286	6	3	3	2	3	3	3	4	3	2
234	1	1	1	3	3	4	24	3	4	3	3	3.25	5	4	4	4	4.25	4	5	5	4	4.5	4	3	4	4	3	3	3	3	3.28571	3	5	7	3	4	5	3	4.28571	3.78571	3	3	2	3	2	4	2	2.71429	3
235	1	3	0	4	3	2	16	3	3	3	3	3	5	5	5	5	5	4	4	4	3	3.75	3.91667	4	3	3	3	4	4	3	3.42857	3	3	4	5	4	3	3	3.57143	3.5	3	2	5	3	3	3	3	3.14286	4
236	0	4	1	4	5	5	80	3	3	3	3	3	4	4	3	4	3.75	4	4	4	4	4	3.58333	5	5	7	6	7	5	5	5.71429	6	7	7	7	6	7	7	6.71429	6.21429	3	2	2	3	2	2	3	2.42857	4
237	1	2	1	4	4	4	48	2	3	3	3	2.75	4	4	3	3	3.5	1	3	2	3	2.25	2.83333	5	5	6	5	7	5	5	5.42857	7	6	5	5	7	4	7	5.85714	5.64286	3	4	4	4	3	4	3	3.57143	3
238	1	4	1	2	1	2	0	4	4	4	4	4	3	2	4	2	2.75	4	4	3	3	3.5	3.41667	3	3	3	3	5	4	4	3.57143	3	5	5	5	3	5	4	4.28571	3.92857	5	4	4	5	4	5	4	4.42857	5
239	0	4	0	1	1	1	0	3	3	2	3	2.75	2	2	3	3	2.5	2	2	2	2	2	2.41667	5	5	5	7	7	6	5	5.71429	4	5	4	6	5	3	5	4.57143	5.14286	2	3	2	3	2	4	3	2.71429	3
240	0	1	1	3	3	3	18	3	3	2	2	2.5	4	3	3	3	3.25	3	3	3	2	2.75	2.83333	4	4	4	4	5	4	4	4.14286	3	3	3	3	3	3	4	3.14286	3.64286	4	4	3	3	4	3	3	3.42857	3
241	1	1	0	1	1	1	0	2	2	2	2	2	3	3	3	3	3	2	1	1	2	1.5	2.16667	3	3	3	3	3	3	3	3	3	3	4	3	3	3	3	3.14286	3.07143	2	3	3	3	3	2	3	2.71429	4
242	0	3	0	4	3	2	16	3	4	5	3	3.75	3	3	2	3	2.75	3	2	2	3	2.5	3	3	4	3	3	2	4	3	3.14286	3	3	3	3	3	3	3	3	3.07143	5	4	4	4	5	4	3	4.14286	4
243	0	1	0	1	1	1	0	3	2	2	2	2.25	2	2	2	2	2	2	2	3	1	2	2.08333	3	3	3	3	3	2	3	2.85714	2	3	3	3	3	3	3	2.85714	2.85714	5	5	3	4	4	4	4	4.14286	5
244	1	3	1	2	1	2	0	4	4	4	4	4	4	4	4	3	3.75	4	2	2	5	3.25	3.66667	4	3	3	4	3	4	4	3.57143	3	3	3	3	3	3	3	3	3.28571	5	4	5	3	3	3	4	3.85714	4
245	1	2	1	3	2	2	6	3	3	4	4	3.5	4	4	3	4	3.75	3	2	3	4	3	3.41667	4	3	4	4	3	3	4	3.57143	4	4	4	3	4	4	4	3.85714	3.71429	2	2	1	3	3	3	4	2.57143	3
246	1	4	0	4	3	2	16	5	4	5	5	4.75	4	4	4	4	4	5	4	4	3	4	4.25	3	3	5	3	4	3	4	3.57143	4	3	5	2	4	3	4	3.57143	3.57143	4	4	3	3	4	5	4	3.85714	3
247	0	1	1	5	5	5	100	5	4	5	4	4.5	4	3	4	3	3.5	3	3	3	5	3.5	3.83333	5	7	4	7	7	7	5	6	4	3	7	5	4	4	5	4.57143	5.28571	2	2	3	2	3	3	3	2.57143	1
248	1	4	1	2	4	2	12	3	2	4	4	3.25	3	4	3	3	3.25	3	3	3	3	3	3.16667	4	4	3	7	7	5	4	4.85714	5	4	5	6	6	7	5	5.42857	5.14286	3	4	3	3	3	2	5	3.28571	2
249	0	1	0	1	2	1	1	3	3	2	2	2.5	3	3	3	3	3	2	3	2	2	2.25	2.58333	4	3	3	3	4	4	4	3.57143	4	7	5	5	5	5	6	5.28571	4.42857	3	3	4	4	5	4	5	4	3
250	1	4	1	3	4	3	27	5	4	5	5	4.75	4	4	5	4	4.25	5	4	4	4	4.25	4.41667	5	4	5	7	5	6	5	5.28571	4	7	6	6	6	7	7	6.14286	5.71429	3	2	1	3	2	3	2	2.28571	4
251	1	3	1	2	2	2	4	3	3	4	3	3.25	5	5	5	5	5	3	4	4	5	4	4.08333	3	3	2	4	4	3	3	3.14286	5	3	4	5	4	3	4	4	3.57143	4	5	4	5	4	4	4	4.28571	5
252	0	2	1	3	4	3	27	4	4	4	4	4	4	4	4	5	4.25	4	4	4	5	4.25	4.16667	5	4	5	4	5	4	4	4.42857	6	5	4	4	5	7	5	5.14286	4.78571	2	4	2	3	3	3	3	2.85714	2
253	0	1	1	4	5	3	48	2	3	4	3	3	3	3	3	3	3	5	4	4	4	4.25	3.41667	4	4	4	4	3	3	3	3.57143	4	4	5	3	5	3	4	4	3.78571	5	4	5	4	3	4	4	4.14286	5
254	0	4	0	1	1	1	0	3	4	2	3	3	3	3	4	4	3.5	3	2	3	1	2.25	2.91667	4	4	4	3	4	3	4	3.71429	3	4	3	3	3	3	4	3.28571	3.5	2	3	3	4	3	3	3	3	4
255	1	3	1	2	1	1	0	4	3	2	2	2.75	3	3	5	4	3.75	1	1	2	3	1.75	2.75	5	5	5	4	5	5	4	4.71429	4	6	5	4	4	3	5	4.42857	4.57143	2	2	3	2	3	2	2	2.28571	2
256	1	4	1	3	2	4	12	5	5	5	5	5	3	3	3	3	3	3	2	2	2	2.25	3.41667	4	4	3	3	5	4	4	3.85714	7	6	6	5	7	7	5	6.14286	5	4	4	5	3	4	4	5	4.14286	3
257	0	2	0	4	4	5	60	4	3	3	4	3.5	3	3	3	3	3	3	3	2	3	2.75	3.08333	5	5	5	5	5	6	5	5.14286	4	6	3	4	5	5	3	4.28571	4.71429	3	3	3	3	3	3	4	3.14286	3
258	1	1	1	5	5	5	100	5	5	4	4	4.5	4	4	5	4	4.25	5	5	5	5	5	4.58333	6	7	4	5	5	6	7	5.71429	7	5	5	6	5	7	7	6	5.85714	3	3	3	3	3	4	3	3.14286	2
259	1	2	1	5	5	5	100	5	5	5	5	5	3	4	4	4	3.75	5	4	3	5	4.25	4.33333	7	5	5	4	5	5	7	5.42857	3	2	5	3	4	5	3	3.57143	4.5	3	4	4	3	3	3	3	3.28571	3
260	0	1	0	5	5	5	100	4	4	3	4	3.75	3	4	3	4	3.5	3	3	5	4	3.75	3.66667	4	5	3	4	4	3	5	4	5	5	5	6	7	6	6	5.71429	4.85714	3	3	2	2	3	3	3	2.71429	3
261	0	1	0	3	2	4	12	3	3	3	3	3	3	3	3	3	3	1	4	2	3	2.5	2.83333	4	3	3	3	3	3	3	3.14286	5	3	4	5	4	5	3	4.14286	3.64286	4	3	3	4	4	4	3	3.57143	5
262	0	4	1	2	2	2	4	5	4	4	4	4.25	5	5	5	5	5	3	3	3	2	2.75	4	4	3	4	3	4	5	4	3.85714	3	3	3	3	3	4	3	3.14286	3.5	3	3	3	3	3	4	3	3.14286	3
263	0	2	1	5	5	3	60	3	3	3	3	3	3	3	3	4	3.25	3	3	3	3	3	3.08333	3	3	3	4	3	3	3	3.14286	4	3	4	5	4	4	4	4	3.57143	3	2	4	3	4	4	3	3.28571	4
264	1	4	0	2	2	1	2	3	3	2	3	2.75	3	2	3	3	2.75	2	2	3	1	2	2.5	3	3	3	4	4	3	4	3.42857	4	4	4	3	3	4	5	3.85714	3.64286	4	4	3	3	3	3	3	3.28571	5
265	1	3	0	2	1	1	0	3	4	4	4	3.75	3	3	3	3	3	3	3	2	2	2.5	3.08333	5	4	4	6	5	6	5	5	3	4	4	4	3	4	3	3.57143	4.28571	4	5	3	2	4	3	5	3.71429	4
266	1	1	1	5	5	5	100	4	4	4	4	4	5	4	3	3	3.75	5	4	5	5	4.75	4.16667	6	7	6	6	6	7	7	6.42857	6	6	7	7	6	6	7	6.42857	6.42857	3	3	3	2	2	1	2	2.28571	1
267	1	4	1	3	2	3	9	4	1	2	2	2.25	3	4	3	3	3.25	2	2	2	2	2	2.5	3	3	4	3	3	3	3	3.14286	6	7	5	5	5	5	4	5.28571	4.21429	4	4	5	5	4	5	5	4.57143	5
268	0	4	0	2	1	1	0	3	4	3	2	3	4	5	4	4	4.25	3	4	3	3	3.25	3.5	6	5	6	7	6	6	5	5.85714	6	7	7	6	6	7	5	6.28571	6.07143	3	2	3	3	2	2	2	2.42857	4
269	1	3	0	4	5	3	48	4	4	4	5	4.25	4	5	5	5	4.75	3	3	3	4	3.25	4.08333	5	4	5	5	4	4	5	4.57143	6	7	6	7	7	7	7	6.71429	5.64286	3	3	2	5	3	3	4	3.28571	2
270	1	4	0	3	3	4	24	4	3	4	3	3.5	4	3	3	3	3.25	3	2	3	2	2.5	3.08333	5	4	5	4	4	5	4	4.42857	5	3	3	4	5	3	3	3.71429	4.07143	2	3	3	3	3	3	2	2.71429	3
271	0	1	1	5	5	4	80	3	5	4	4	4	4	3	4	4	3.75	4	4	4	3	3.75	3.83333	5	4	4	7	5	5	6	5.14286	5	5	6	4	5	5	5	5	5.07143	3	1	3	3	2	3	3	2.57143	2
272	0	1	0	3	3	4	24	3	3	2	2	2.5	3	3	3	3	3	2	2	3	3	2.5	2.66667	4	4	4	4	4	3	4	3.85714	5	4	3	3	5	3	4	3.85714	3.85714	4	3	3	3	4	4	3	3.42857	4
273	1	2	0	5	5	4	80	5	5	5	5	5	4	4	5	4	4.25	4	4	4	5	4.25	4.5	4	6	5	4	4	4	6	4.71429	5	5	4	5	5	5	7	5.14286	4.92857	2	2	1	2	2	2	2	1.85714	3
274	1	2	0	4	5	5	80	3	4	4	4	3.75	5	5	4	5	4.75	3	3	3	5	3.5	4	3	4	3	3	3	4	3	3.28571	7	3	4	5	7	4	3	4.71429	4	3	3	3	5	3	4	3	3.42857	3
275	0	1	0	2	2	4	8	2	3	3	3	2.75	2	2	3	3	2.5	3	3	3	3	3	2.75	3	3	3	3	3	4	3	3.14286	3	3	4	3	3	3	3	3.14286	3.14286	4	3	3	3	4	5	4	3.71429	4
276	0	1	1	2	1	1	0	4	4	4	3	3.75	3	4	3	3	3.25	3	1	2	3	2.25	3.08333	3	4	4	4	4	5	5	4.14286	4	4	4	5	3	3	4	3.85714	4	3	3	4	4	5	4	3	3.71429	3
277	0	2	1	4	5	4	64	4	5	4	4	4.25	3	4	4	4	3.75	5	3	5	4	4.25	4.08333	3	3	4	3	4	3	4	3.42857	3	3	3	4	4	7	5	4.14286	3.78571	3	3	2	2	2	3	2	2.42857	3
278	0	4	0	5	3	4	40	5	4	5	4	4.5	3	5	5	4	4.25	4	5	5	5	4.75	4.5	7	5	5	5	7	5	6	5.71429	5	7	5	5	7	6	6	5.85714	5.78571	3	2	3	3	3	4	3	3	1
279	0	1	1	5	5	5	100	4	4	5	4	4.25	5	5	5	5	5	4	4	4	4	4	4.41667	5	7	6	7	5	4	7	5.85714	7	7	6	7	6	5	7	6.42857	6.14286	1	3	2	2	2	1	1	1.71429	2
280	0	2	1	5	5	5	100	5	3	3	4	3.75	5	5	5	5	5	5	5	4	5	4.75	4.5	4	4	5	5	4	6	6	4.85714	7	6	6	5	7	7	7	6.42857	5.64286	2	2	3	2	2	3	2	2.28571	2
281	0	3	0	2	3	1	4	4	4	3	3	3.5	3	3	4	3	3.25	2	3	1	3	2.25	3	5	4	4	5	7	5	5	5	5	6	7	7	5	5	6	5.85714	5.42857	3	3	1	3	3	3	3	2.71429	4
282	1	1	1	1	2	3	3	3	3	2	3	2.75	3	4	3	3	3.25	2	1	4	4	2.75	2.91667	5	5	5	5	5	6	4	5	4	3	4	3	4	6	3	3.85714	4.42857	4	5	4	4	3	2	3	3.57143	3
283	1	3	1	2	2	1	2	4	4	4	4	4	3	2	4	4	3.25	3	5	4	5	4.25	3.83333	3	4	3	3	4	4	3	3.42857	3	3	3	4	2	4	1	2.85714	3.14286	2	2	3	3	3	3	2	2.57143	3
284	1	4	1	4	3	4	32	3	2	3	3	2.75	4	4	3	3	3.5	3	2	2	2	2.25	2.83333	5	5	7	7	5	6	7	6	5	6	5	7	6	5	5	5.57143	5.78571	3	2	2	2	2	2	2	2.14286	2
285	0	2	1	4	3	3	24	5	5	5	5	5	3	5	3	4	3.75	4	4	4	3	3.75	4.16667	5	4	4	5	4	5	7	4.85714	5	5	7	5	6	5	6	5.57143	5.21429	3	2	3	3	2	2	2	2.42857	4
286	0	4	0	1	3	3	6	3	3	3	2	2.75	3	3	3	3	3	3	4	5	4	4	3.25	5	4	5	4	6	7	5	5.14286	4	5	4	5	5	4	3	4.28571	4.71429	3	3	3	2	4	3	3	3	3
287	1	3	0	2	3	1	4	1	3	3	2	2.25	2	3	2	2	2.25	3	3	1	1	2	2.16667	6	5	7	7	6	5	5	5.85714	4	4	3	4	6	5	4	4.28571	5.07143	2	3	3	2	3	2	2	2.42857	3
288	1	4	0	4	3	4	32	2	2	4	3	2.75	5	5	4	5	4.75	5	5	5	4	4.75	4.08333	7	6	5	6	7	6	6	6.14286	7	7	6	5	6	6	5	6	6.07143	3	1	2	2	2	2	1	1.85714	2
289	0	3	1	4	3	5	40	3	4	3	3	3.25	5	4	3	4	4	4	4	4	4	4	3.75	5	7	6	5	5	7	6	5.85714	5	7	7	6	5	7	6	6.14286	6	3	2	1	2	1	2	1	1.71429	2
290	1	3	1	5	4	4	60	5	2	4	3	3.5	3	3	4	4	3.5	3	3	1	2	2.25	3.08333	7	6	5	5	6	5	7	5.85714	5	7	6	6	5	5	6	5.71429	5.78571	3	4	2	3	3	2	3	2.85714	2
291	1	4	1	4	2	2	8	4	4	4	3	3.75	5	3	3	4	3.75	3	4	4	4	3.75	3.75	4	4	4	3	4	4	5	4	6	5	5	5	5	5	5	5.14286	4.57143	3	2	3	3	3	2	2	2.57143	3
292	0	1	1	5	3	4	40	3	3	3	3	3	2	2	3	3	2.5	3	1	3	3	2.5	2.66667	5	6	5	5	5	5	4	5	5	4	6	4	4	4	5	4.57143	4.78571	5	5	4	5	5	4	5	4.71429	4
293	0	2	0	1	1	1	0	4	2	4	3	3.25	3	3	3	3	3	3	3	3	3	3	3.08333	3	4	3	3	3	3	3	3.14286	4	3	3	4	3	3	3	3.28571	3.21429	4	5	4	4	3	4	4	4	4
294	0	4	1	4	4	5	60	5	4	5	4	4.5	3	4	5	4	4	4	5	5	4	4.5	4.33333	7	5	4	7	4	4	4	5	7	7	6	4	5	7	6	6	5.5	2	3	2	3	3	1	2	2.28571	2
295	0	4	1	2	2	3	6	3	3	3	3	3	3	3	4	3	3.25	5	3	4	5	4.25	3.5	5	6	7	7	7	5	4	5.85714	7	5	6	6	7	6	6	6.14286	6	3	3	3	2	3	1	2	2.42857	2
296	1	1	0	1	1	1	0	3	3	2	2	2.5	2	2	2	2	2	3	3	3	1	2.5	2.33333	3	3	3	3	4	3	3	3.14286	4	3	4	3	4	3	4	3.57143	3.35714	5	5	5	4	4	4	4	4.42857	5
297	1	4	1	1	1	2	0	3	4	5	5	4.25	5	5	5	5	5	4	3	2	3	3	4.08333	3	3	3	3	3	3	4	3.14286	4	5	5	4	4	4	5	4.42857	3.78571	1	3	1	3	3	3	2	2.28571	3
298	1	4	0	1	1	1	0	4	4	3	3	3.5	5	4	4	4	4.25	4	5	4	4	4.25	4	7	5	6	5	4	7	5	5.57143	5	6	5	7	6	5	5	5.57143	5.57143	5	4	4	4	5	4	5	4.42857	3
299	1	2	1	5	5	5	100	4	5	5	5	4.75	5	4	5	5	4.75	5	5	5	5	5	4.83333	7	5	7	7	7	7	5	6.42857	6	5	7	6	6	4	6	5.71429	6.07143	3	2	2	2	2	3	2	2.28571	2
300	1	4	1	1	2	1	1	2	3	2	3	2.5	3	2	2	3	2.5	4	3	3	3	3.25	2.75	4	5	4	5	7	5	5	5	7	7	7	7	5	7	7	6.71429	5.85714	4	4	4	3	4	4	4	3.85714	4
301	1	2	1	4	4	4	48	3	3	4	4	3.5	3	4	3	3	3.25	2	3	2	2	2.25	3	4	3	3	3	4	3	3	3.28571	3	5	3	3	4	3	3	3.42857	3.35714	4	4	3	4	3	3	4	3.57143	2
302	0	2	1	5	3	5	50	3	2	3	2	2.5	4	4	3	3	3.5	3	3	3	3	3	3	3	3	3	3	4	3	4	3.28571	5	6	7	6	5	5	7	5.85714	4.57143	2	3	2	2	1	2	1	1.85714	3
303	1	1	0	4	4	5	60	3	4	3	4	3.5	3	3	3	1	2.5	4	3	2	3	3	3	4	5	4	4	3	3	4	3.85714	3	3	3	3	5	5	3	3.57143	3.71429	4	4	4	4	5	4	4	4.14286	3
304	1	4	1	2	1	2	0	4	4	3	2	3.25	3	3	3	3	3	3	3	3	3	3	3.08333	5	5	4	5	5	4	4	4.57143	7	6	7	5	7	6	5	6.14286	5.35714	2	4	4	3	2	3	3	3	3
305	0	1	1	2	3	3	12	4	3	3	4	3.5	3	3	3	2	2.75	4	4	2	3	3.25	3.16667	4	3	3	3	4	4	4	3.57143	6	3	5	5	4	4	4	4.42857	4	4	4	4	4	5	4	4	4.14286	5
306	0	2	0	4	2	5	20	3	3	3	3	3	4	4	5	4	4.25	4	4	4	3	3.75	3.66667	4	4	4	5	3	4	4	4	3	4	5	6	4	3	3	4	4	5	4	4	4	4	5	5	4.42857	5
307	1	3	0	1	3	3	6	2	2	3	2	2.25	3	4	4	3	3.5	2	3	5	4	3.5	3.08333	4	2	3	3	3	3	4	3.14286	4	3	4	4	4	5	3	3.85714	3.5	3	4	4	4	3	4	3	3.57143	4
308	1	4	0	5	5	3	60	4	5	5	5	4.75	4	5	5	4	4.5	5	5	5	5	5	4.75	5	4	6	4	4	5	5	4.71429	5	6	6	5	6	6	5	5.57143	5.14286	3	3	3	4	2	3	5	3.28571	4
309	0	3	1	5	5	5	100	5	5	5	4	4.75	5	5	5	5	5	5	5	4	5	4.75	4.83333	7	7	7	6	6	5	7	6.42857	6	7	5	7	6	7	7	6.42857	6.42857	3	2	2	2	2	2	2	2.14286	2
310	0	2	0	2	1	1	0	5	4	3	5	4.25	4	5	4	4	4.25	2	2	3	3	2.5	3.66667	4	5	4	4	3	4	5	4.14286	5	4	4	5	4	4	5	4.42857	4.28571	1	2	2	3	1	1	3	1.85714	1
311	0	1	1	3	5	4	48	3	3	3	3	3	3	3	3	3	3	4	4	4	3	3.75	3.25	7	4	7	4	5	5	4	5.14286	7	5	7	6	5	5	5	5.71429	5.42857	5	3	5	4	4	5	5	4.42857	4
312	0	1	1	2	3	2	8	3	4	3	2	3	3	3	2	3	2.75	3	1	1	1	1.5	2.41667	3	3	3	3	3	3	3	3	3	3	3	3	3	3	3	3	3	4	4	4	4	5	5	4	4.28571	4
313	0	4	0	1	1	3	0	3	2	2	3	2.5	3	3	3	2	2.75	2	1	1	3	1.75	2.33333	3	4	3	4	5	3	3	3.57143	5	3	3	3	3	5	5	3.85714	3.71429	4	5	5	3	4	4	5	4.28571	4
314	1	2	1	4	5	5	80	5	5	4	4	4.5	3	4	4	4	3.75	3	3	3	2	2.75	3.66667	5	5	4	5	4	4	5	4.57143	6	6	5	6	6	6	7	6	5.28571	2	3	3	2	4	2	2	2.57143	2
315	1	2	1	4	5	3	48	2	2	2	3	2.25	3	3	4	3	3.25	4	4	3	3	3.5	3	5	5	5	4	5	7	5	5.14286	7	7	6	5	7	7	7	6.57143	5.85714	1	1	2	2	2	2	1	1.57143	2
316	0	1	1	5	4	2	30	2	2	1	1	1.5	3	3	3	3	3	2	2	3	2	2.25	2.25	3	3	3	4	3	4	3	3.28571	3	3	3	4	4	4	4	3.57143	3.42857	4	4	3	4	4	4	4	3.85714	4
317	1	3	1	4	3	3	24	5	3	5	5	4.5	2	3	2	2	2.25	2	2	2	2	2	2.91667	3	3	3	3	3	3	4	3.14286	3	4	3	3	3	3	3	3.14286	3.14286	5	3	4	3	4	4	5	4	2
318	0	4	0	3	3	4	24	3	4	3	4	3.5	4	4	4	4	4	5	4	5	4	4.5	4	7	4	7	5	5	5	4	5.28571	7	6	6	7	6	7	7	6.57143	5.92857	1	2	2	2	1	2	1	1.57143	2
319	0	4	1	1	2	1	1	3	3	4	3	3.25	3	3	3	3	3	3	4	2	3	3	3.08333	5	6	6	5	5	5	5	5.28571	5	5	7	6	5	5	6	5.57143	5.42857	4	3	4	4	3	3	3	3.42857	3
320	1	3	1	3	3	1	6	3	2	2	3	2.5	2	2	3	3	2.5	1	2	3	4	2.5	2.5	4	4	4	3	3	4	4	3.71429	3	3	3	1	3	3	2	2.57143	3.14286	5	5	4	5	4	4	4	4.42857	5
321	0	2	1	1	1	2	0	3	3	3	2	2.75	2	2	2	3	2.25	4	4	5	4	4.25	3.08333	4	4	4	4	4	4	4	4	5	5	5	5	7	5	4	5.14286	4.57143	5	4	4	4	4	5	5	4.42857	5
322	1	3	1	4	3	4	32	4	4	5	5	4.5	3	3	3	2	2.75	4	3	4	4	3.75	3.66667	5	6	4	5	5	4	5	4.85714	4	4	4	4	3	3	4	3.71429	4.28571	3	3	3	2	4	4	5	3.42857	3
323	0	2	0	4	4	4	48	4	4	3	4	3.75	3	3	4	3	3.25	3	2	2	1	2	3	4	3	4	4	4	4	4	3.85714	4	4	3	4	4	4	4	3.85714	3.85714	1	1	3	2	2	2	2	1.85714	2
324	1	1	0	3	5	4	48	4	4	3	4	3.75	5	5	5	5	5	4	3	3	5	3.75	4.16667	4	4	4	3	4	4	3	3.71429	5	4	4	6	6	7	5	5.28571	4.5	2	1	4	3	3	3	3	2.71429	2
325	0	1	0	2	2	2	4	2	3	2	3	2.5	3	3	3	1	2.5	3	3	2	3	2.75	2.58333	3	3	3	3	3	3	2	2.85714	3	3	3	3	3	3	3	3	2.92857	4	4	4	4	4	5	4	4.14286	3
326	1	4	1	3	3	5	30	3	5	4	4	4	4	5	4	4	4.25	4	4	4	4	4	4.08333	5	3	5	4	5	3	5	4.28571	5	5	7	4	5	5	6	5.28571	4.78571	2	2	3	2	1	3	2	2.14286	2
327	1	3	0	2	2	2	4	4	4	3	4	3.75	4	3	4	3	3.5	4	5	5	5	4.75	4	6	7	5	4	7	5	6	5.71429	4	5	3	4	3	6	7	4.57143	5.14286	3	3	3	2	3	2	3	2.71429	3
328	0	1	1	1	1	1	0	3	1	3	3	2.5	3	4	4	5	4	3	3	2	3	2.75	3.08333	4	4	3	4	4	5	4	4	4	3	3	4	3	3	3	3.28571	3.64286	4	3	3	3	2	3	3	3	4
329	0	2	0	1	1	1	0	3	3	2	2	2.5	4	4	3	4	3.75	4	5	5	4	4.5	3.58333	5	4	4	5	5	4	5	4.57143	6	3	3	4	3	4	5	4	4.28571	4	4	5	5	5	4	4	4.42857	3
330	0	4	1	2	2	1	2	3	4	4	3	3.5	4	3	3	4	3.5	5	4	5	5	4.75	3.91667	4	7	5	5	5	5	7	5.42857	7	6	5	7	5	6	6	6	5.71429	4	4	2	3	3	3	5	3.42857	2
331	1	4	0	1	1	1	0	3	3	3	2	2.75	3	5	4	4	4	4	2	2	2	2.5	3.08333	3	4	3	3	3	3	3	3.14286	3	4	4	4	3	4	4	3.71429	3.42857	3	2	4	3	3	3	3	3	3
332	1	1	0	1	1	1	0	2	3	2	3	2.5	3	2	3	3	2.75	2	2	3	1	2	2.41667	3	3	3	4	3	4	3	3.28571	4	3	5	5	7	4	4	4.57143	3.92857	4	4	3	5	4	5	4	4.14286	4
333	1	2	0	2	2	3	6	3	4	3	3	3.25	4	4	4	4	4	1	3	2	1	1.75	3	4	3	4	3	5	4	3	3.71429	6	5	5	6	4	7	6	5.57143	4.64286	2	2	3	3	2	3	3	2.57143	2
334	0	4	1	2	1	2	0	4	4	3	4	3.75	3	3	3	3	3	3	4	2	4	3.25	3.33333	5	5	6	5	4	6	5	5.14286	5	3	3	6	4	6	5	4.57143	4.85714	1	3	3	3	2	2	2	2.28571	3
335	0	2	1	1	1	1	0	3	3	2	3	2.75	3	2	2	2	2.25	3	3	2	3	2.75	2.58333	4	4	5	4	5	5	4	4.42857	5	4	5	4	4	5	4	4.42857	4.42857	4	5	5	4	4	5	5	4.57143	5
336	1	1	1	2	2	2	4	3	3	4	4	3.5	4	4	4	4	4	4	5	5	4	4.5	4	3	3	4	4	4	3	3	3.42857	3	4	3	3	3	3	3	3.14286	3.28571	5	3	5	4	4	4	5	4.28571	4
337	0	2	0	3	3	3	18	4	3	4	3	3.5	4	4	3	3	3.5	3	5	5	4	4.25	3.75	5	6	5	6	5	4	7	5.42857	5	4	7	5	4	5	6	5.14286	5.28571	4	4	4	5	5	3	5	4.28571	3
338	1	2	0	2	3	4	16	5	4	3	3	3.75	5	4	5	5	4.75	3	3	3	4	3.25	3.91667	5	6	6	5	7	7	6	6	5	4	6	7	5	5	6	5.42857	5.71429	3	3	2	2	3	2	3	2.57143	3
339	1	4	0	4	5	5	80	3	3	3	3	3	4	4	4	5	4.25	3	4	2	3	3	3.41667	5	7	7	7	7	5	7	6.42857	6	6	5	7	5	7	7	6.14286	6.28571	4	3	2	4	4	3	4	3.42857	2
340	0	2	1	2	1	1	0	3	2	2	3	2.5	3	4	3	3	3.25	3	3	3	3	3	2.91667	3	3	5	4	4	3	4	3.71429	5	4	4	4	3	4	5	4.14286	3.92857	5	5	3	5	5	5	4	4.57143	4
341	0	2	0	4	2	3	12	2	3	3	3	2.75	4	5	4	5	4.5	5	5	4	4	4.5	3.91667	4	3	4	5	5	4	4	4.14286	5	5	4	5	5	5	6	5	4.57143	3	3	3	4	3	2	3	3	3
342	1	4	0	1	4	2	6	4	4	4	3	3.75	4	4	4	4	4	4	4	4	3	3.75	3.83333	3	3	4	4	4	4	3	3.57143	4	4	4	5	4	3	4	4	3.78571	2	2	2	1	1	1	2	1.57143	2
343	0	1	1	2	2	4	8	2	5	3	3	3.25	3	3	3	3	3	2	2	2	1	1.75	2.66667	5	5	6	7	5	5	5	5.42857	7	4	4	5	4	5	5	4.85714	5.14286	3	3	3	3	3	3	4	3.14286	3
344	1	1	0	5	5	5	100	4	3	4	4	3.75	5	4	5	5	4.75	4	5	4	4	4.25	4.25	7	7	6	7	7	5	6	6.42857	7	6	5	5	7	7	7	6.28571	6.35714	3	2	2	4	2	2	3	2.57143	3
345	0	4	0	2	2	2	4	2	2	2	2	2	3	2	2	3	2.5	2	2	2	2	2	2.16667	4	7	5	4	5	5	4	4.85714	6	5	4	5	6	5	5	5.14286	5	3	4	3	5	3	4	3	3.57143	4
346	0	2	0	2	3	3	12	3	3	3	4	3.25	2	3	3	3	2.75	3	4	3	4	3.5	3.16667	4	4	3	5	6	4	4	4.28571	4	5	6	6	5	3	4	4.71429	4.5	4	3	4	4	3	3	3	3.42857	3
347	1	4	0	4	2	3	12	5	3	3	2	3.25	4	3	3	4	3.5	3	3	2	3	2.75	3.16667	5	4	4	4	4	6	4	4.42857	7	5	4	5	4	5	5	5	4.71429	2	3	3	2	2	3	3	2.57143	3
348	0	1	0	5	5	4	80	5	5	5	5	5	4	4	4	3	3.75	4	4	5	5	4.5	4.41667	7	7	6	5	5	7	5	6	5	6	6	7	5	6	5	5.71429	5.85714	3	3	3	3	3	2	2	2.71429	2
349	0	1	0	5	4	5	75	4	5	5	5	4.75	4	5	4	4	4.25	5	4	5	4	4.5	4.5	5	5	7	6	4	5	6	5.42857	6	4	6	5	6	5	5	5.28571	5.35714	2	3	3	4	3	2	4	3	2
350	0	1	0	1	1	1	0	2	2	2	1	1.75	3	3	3	3	3	3	3	3	4	3.25	2.66667	3	3	3	3	3	3	4	3.14286	2	3	1	4	4	4	2	2.85714	3	3	5	5	3	5	5	4	4.28571	5
351	1	2	0	3	3	3	18	2	3	3	3	2.75	4	5	4	5	4.5	2	3	3	3	2.75	3.33333	3	3	4	5	3	3	4	3.57143	3	5	5	4	5	4	4	4.28571	3.92857	5	4	4	3	4	4	3	3.85714	5
352	0	2	1	2	1	1	0	2	3	3	3	2.75	4	4	4	4	4	4	5	5	4	4.5	3.75	4	4	3	3	3	3	3	3.28571	4	2	3	4	4	4	3	3.42857	3.35714	4	4	4	4	3	5	4	4	4
353	0	2	1	3	3	4	24	1	2	2	2	1.75	2	3	2	2	2.25	3	3	2	2	2.5	2.16667	3	2	4	3	3	3	4	3.14286	3	3	3	2	3	3	3	2.85714	3	3	3	3	3	3	3	4	3.14286	4
354	0	3	0	2	3	2	8	4	4	4	4	4	2	3	4	2	2.75	4	4	2	3	3.25	3.33333	5	4	5	4	4	4	5	4.42857	6	5	4	6	4	5	6	5.14286	4.78571	3	1	3	1	2	3	2	2.14286	3
355	1	2	0	2	3	3	12	4	5	5	5	4.75	3	4	3	3	3.25	4	3	3	2	3	3.66667	4	4	5	3	4	4	5	4.14286	5	4	4	4	4	2	4	3.85714	4	4	4	5	5	4	4	4	4.28571	5
356	0	3	0	5	4	5	75	4	5	4	5	4.5	3	4	5	4	4	5	3	5	5	4.5	4.33333	4	4	5	3	4	4	5	4.14286	5	7	6	6	3	5	4	5.14286	4.64286	2	2	3	2	2	3	3	2.42857	2
357	1	4	0	1	2	1	1	2	3	2	2	2.25	2	3	2	3	2.5	1	2	2	2	1.75	2.16667	2	3	3	3	3	3	3	2.85714	4	5	4	5	4	3	5	4.28571	3.57143	4	4	4	5	5	5	5	4.57143	4
358	0	4	1	1	1	1	0	4	2	3	2	2.75	3	3	3	3	3	2	1	3	2	2	2.58333	4	4	3	3	4	3	3	3.42857	3	6	3	4	4	3	5	4	3.71429	3	3	2	3	2	1	2	2.28571	3
359	1	2	1	5	5	5	100	4	5	4	5	4.5	5	5	5	4	4.75	3	4	5	4	4	4.41667	5	4	5	4	3	4	4	4.14286	4	5	3	5	3	4	4	4	4.07143	2	2	2	2	1	2	2	1.85714	3
360	0	1	1	5	5	5	100	4	4	5	5	4.5	5	5	5	5	5	5	5	5	4	4.75	4.75	5	5	3	6	4	5	5	4.71429	7	5	6	5	5	5	4	5.28571	5	3	3	4	3	2	3	3	3	3
361	0	2	0	3	5	5	60	5	5	4	5	4.75	5	5	5	5	5	4	4	5	5	4.5	4.75	5	7	6	5	5	7	7	6	6	4	6	6	6	6	5	5.57143	5.78571	5	4	4	4	4	4	4	4.14286	3
362	0	3	1	3	4	4	36	3	4	3	3	3.25	4	4	4	3	3.75	2	3	4	4	3.25	3.41667	4	5	4	3	4	3	4	3.85714	6	7	6	6	7	6	7	6.42857	5.14286	2	3	2	3	3	5	3	3	3
363	0	1	0	2	2	2	4	2	3	2	2	2.25	3	3	3	3	3	1	1	2	2	1.5	2.25	3	2	3	3	3	3	3	2.85714	3	3	2	4	4	3	3	3.14286	3	4	5	4	3	4	5	4	4.14286	5
364	0	3	0	3	3	4	24	3	2	2	1	2	2	2	2	3	2.25	2	2	3	2	2.25	2.16667	4	4	4	3	3	5	5	4	3	3	3	3	2	3	3	2.85714	3.42857	4	3	4	3	5	4	3	3.71429	3
365	0	2	1	5	5	4	80	3	3	4	4	3.5	2	2	3	2	2.25	4	3	3	3	3.25	3	6	6	5	5	6	5	5	5.42857	4	7	7	7	7	6	7	6.42857	5.92857	3	2	2	2	2	2	3	2.28571	2
366	1	2	0	2	2	2	4	3	3	3	3	3	5	5	5	5	5	4	4	5	5	4.5	4.16667	3	4	4	3	4	4	4	3.71429	3	3	4	4	5	3	4	3.71429	3.71429	3	3	3	3	3	3	2	2.85714	3
367	1	1	1	3	3	4	24	3	3	2	3	2.75	3	3	3	3	3	2	2	2	3	2.25	2.66667	4	5	4	3	5	4	3	4	4	3	2	3	2	4	3	3	3.5	5	5	5	3	5	5	5	4.71429	5
368	1	4	0	1	1	2	0	3	4	3	4	3.5	4	5	4	4	4.25	3	4	3	2	3	3.58333	5	5	4	5	5	5	5	4.85714	4	5	5	4	5	4	4	4.42857	4.64286	3	3	3	2	3	3	2	2.71429	1
369	1	1	0	3	3	3	18	2	3	2	3	2.5	3	2	3	2	2.5	1	3	3	2	2.25	2.41667	3	3	3	3	3	3	4	3.14286	4	3	3	4	4	3	5	3.71429	3.42857	3	5	3	5	4	5	4	4.14286	4
370	0	3	1	1	1	1	0	3	4	3	3	3.25	3	3	4	3	3.25	3	3	4	4	3.5	3.33333	5	5	6	6	5	5	7	5.57143	5	5	5	6	4	6	7	5.42857	5.5	2	3	3	4	3	2	3	2.85714	2
371	0	3	0	4	2	3	12	4	3	3	3	3.25	4	3	3	4	3.5	3	2	1	2	2	2.91667	4	6	5	4	5	6	7	5.28571	5	7	6	7	5	6	7	6.14286	5.71429	3	3	3	2	3	3	3	2.85714	2
372	1	3	0	4	3	4	32	2	4	3	3	3	3	2	2	3	2.5	3	2	2	1	2	2.5	3	3	3	3	3	2	3	2.85714	3	3	5	4	5	4	3	3.85714	3.35714	4	3	4	5	5	4	3	4	3
373	1	4	0	1	1	2	0	3	2	2	2	2.25	3	1	3	3	2.5	1	2	1	2	1.5	2.08333	4	4	4	5	4	5	4	4.28571	3	3	4	5	3	3	3	3.42857	3.85714	5	4	4	4	5	4	4	4.28571	4
374	1	2	0	3	3	1	6	5	5	4	5	4.75	4	5	5	4	4.5	3	3	2	1	2.25	3.83333	3	3	3	3	3	3	2	2.85714	3	3	5	6	3	3	3	3.71429	3.28571	3	3	2	3	2	3	3	2.71429	4
375	0	3	0	4	2	3	12	2	2	3	3	2.5	3	3	2	3	2.75	2	2	3	2	2.25	2.5	3	3	3	3	3	3	3	3	3	4	3	4	5	4	3	3.71429	3.35714	4	5	3	4	4	5	4	4.14286	3
376	0	1	0	2	2	3	6	3	2	3	3	2.75	5	4	4	4	4.25	4	3	5	4	4	3.66667	3	3	3	3	4	4	3	3.28571	5	3	3	4	4	4	3	3.71429	3.5	5	4	5	4	5	5	5	4.71429	5
377	1	2	0	3	3	5	30	3	3	3	4	3.25	4	3	4	3	3.5	2	3	2	2	2.25	3	3	3	3	4	4	4	4	3.57143	5	3	5	3	4	5	3	4	3.78571	5	4	4	3	5	3	4	4	3
378	1	1	0	4	2	4	16	2	3	2	3	2.5	3	3	3	3	3	3	1	3	2	2.25	2.58333	3	4	3	3	3	3	3	3.14286	3	4	4	3	2	3	3	3.14286	3.14286	4	3	3	4	5	4	4	3.85714	5
379	0	1	0	5	5	5	100	5	4	4	5	4.5	3	3	3	3	3	4	2	4	3	3.25	3.58333	7	5	5	7	4	5	4	5.28571	5	5	6	5	5	7	5	5.42857	5.35714	3	2	3	3	3	3	2	2.71429	3
380	0	4	0	1	1	1	0	3	4	3	3	3.25	2	3	4	3	3	2	1	2	3	2	2.75	4	3	3	4	3	4	3	3.42857	4	3	3	3	4	3	3	3.28571	3.35714	5	4	4	3	4	5	4	4.14286	5
381	1	4	0	2	2	1	2	2	2	3	3	2.5	3	3	2	2	2.5	1	3	3	1	2	2.33333	3	3	3	3	3	4	3	3.14286	3	3	3	4	3	3	3	3.14286	3.14286	5	4	5	5	3	3	5	4.28571	3
382	0	2	0	5	3	3	30	3	2	3	3	2.75	3	3	3	3	3	2	2	2	2	2	2.58333	3	3	3	4	1	3	3	2.85714	4	3	3	3	3	3	3	3.14286	3	3	3	4	3	3	5	3	3.42857	4
383	1	4	1	1	1	2	0	4	4	5	5	4.5	4	3	3	3	3.25	2	1	1	2	1.5	3.08333	3	3	3	4	4	3	3	3.28571	4	3	3	4	4	3	4	3.57143	3.42857	3	3	2	3	3	3	3	2.85714	2
384	1	4	1	1	2	3	3	3	5	4	4	4	4	4	2	3	3.25	3	3	3	3	3	3.41667	4	3	4	4	5	4	5	4.14286	5	5	3	3	5	5	6	4.57143	4.35714	2	1	2	5	2	2	2	2.28571	3
385	1	2	0	5	3	4	40	4	5	4	5	4.5	4	4	4	4	4	4	4	5	4	4.25	4.25	3	4	3	3	4	3	3	3.28571	4	5	5	5	5	4	4	4.57143	3.92857	4	3	1	4	2	3	3	2.85714	3
386	0	4	1	1	2	2	2	3	5	5	5	4.5	4	3	3	4	3.5	3	2	2	3	2.5	3.5	4	6	5	5	5	5	5	5	5	6	4	5	7	4	5	5.14286	5.07143	2	4	2	2	2	4	2	2.57143	5
387	0	4	1	3	3	2	12	5	3	4	4	4	4	3	4	4	3.75	3	4	4	4	3.75	3.83333	5	5	5	5	6	4	5	5	5	4	5	6	6	6	7	5.57143	5.28571	3	3	2	2	3	3	3	2.71429	4
388	1	2	0	3	1	4	0	2	2	2	2	2	3	3	2	3	2.75	1	1	3	2	1.75	2.16667	3	3	3	3	3	3	4	3.14286	2	4	2	4	3	2	3	2.85714	3	3	5	4	3	5	4	4	4	4
389	0	3	0	1	1	1	0	2	1	3	2	2	3	3	2	3	2.75	2	3	2	3	2.5	2.41667	3	3	3	3	3	3	3	3	4	4	5	3	3	5	3	3.85714	3.42857	5	4	4	4	4	3	4	4	5
390	1	1	1	2	2	2	4	2	3	3	3	2.75	3	3	3	3	3	3	2	3	3	2.75	2.83333	3	3	3	4	3	3	3	3.14286	5	3	3	4	3	4	3	3.57143	3.35714	5	3	3	4	1	3	3	3.14286	3
391	1	4	0	4	5	5	80	5	5	5	5	5	4	3	5	4	4	4	4	5	5	4.5	4.5	6	5	7	7	7	6	6	6.28571	7	7	7	7	7	6	7	6.85714	6.57143	2	1	2	2	1	3	3	2	2
392	0	2	1	5	5	2	40	4	4	4	4	4	4	3	4	3	3.5	3	3	5	4	3.75	3.75	4	4	5	4	5	4	5	4.42857	4	4	4	4	5	3	6	4.28571	4.35714	4	3	3	3	2	4	3	3.14286	5
393	0	2	0	5	4	5	75	2	3	3	2	2.5	4	4	3	3	3.5	4	3	5	4	4	3.33333	4	6	4	4	6	6	6	5.14286	4	7	5	5	7	5	7	5.71429	5.42857	3	2	2	3	3	2	3	2.57143	2
394	0	2	1	5	5	5	100	4	5	5	4	4.5	5	4	5	5	4.75	4	4	3	4	3.75	4.33333	4	4	4	4	4	4	4	4	5	4	4	3	4	5	4	4.14286	4.07143	2	2	2	2	1	2	2	1.85714	2
395	1	3	0	5	3	5	50	4	5	4	4	4.25	5	4	4	4	4.25	4	4	4	4	4	4.16667	5	4	4	4	5	4	6	4.57143	6	5	5	5	5	5	7	5.42857	5	2	2	2	2	2	2	3	2.14286	2
396	1	4	0	1	2	3	3	2	2	3	3	2.5	2	3	4	3	3	3	1	1	1	1.5	2.33333	3	4	4	2	5	3	3	3.42857	3	4	5	6	5	5	5	4.71429	4.07143	5	5	4	5	4	4	4	4.42857	4
397	1	2	1	1	1	1	0	2	2	2	2	2	3	3	3	2	2.75	4	3	3	3	3.25	2.66667	3	3	3	3	4	3	4	3.28571	4	3	4	5	5	4	4	4.14286	3.71429	4	3	3	3	1	3	2	2.71429	3
398	0	1	1	1	1	1	0	3	3	2	3	2.75	3	2	3	3	2.75	3	2	3	2	2.5	2.66667	5	6	5	5	5	4	4	4.85714	5	5	4	5	5	5	6	5	4.92857	4	4	4	4	4	4	4	4	4
399	1	3	1	3	2	3	9	3	3	4	3	3.25	3	4	4	5	4	4	3	4	3	3.5	3.58333	4	3	4	4	4	3	5	3.85714	4	4	6	4	5	5	5	4.71429	4.28571	4	4	4	4	4	4	4	4	5
400	1	3	0	2	2	2	4	5	4	4	4	4.25	4	4	4	4	4	2	1	2	1	1.5	3.25	4	4	3	3	3	5	4	3.71429	5	5	3	6	6	5	5	5	4.35714	2	2	3	2	2	2	2	2.14286	5
401	1	3	1	1	1	1	0	3	4	3	3	3.25	2	2	3	3	2.5	3	4	4	4	3.75	3.16667	6	7	5	4	6	5	6	5.57143	5	5	6	5	7	4	6	5.42857	5.5	2	3	2	2	2	2	2	2.14286	4
402	0	1	0	1	2	1	1	2	2	2	3	2.25	3	3	3	3	3	2	2	2	2	2	2.41667	3	3	3	3	3	3	4	3.14286	4	4	2	3	4	3	3	3.28571	3.21429	4	3	4	3	4	4	4	3.71429	3
403	0	3	0	2	3	3	12	3	3	3	3	3	2	3	3	3	2.75	4	2	1	2	2.25	2.66667	4	4	3	3	3	5	4	3.71429	2	3	4	3	4	3	3	3.14286	3.42857	4	4	5	4	5	4	5	4.42857	5
404	1	2	1	3	4	4	36	3	3	3	3	3	4	3	2	3	3	4	5	5	4	4.5	3.5	7	6	5	7	5	6	5	5.85714	5	5	5	5	5	6	6	5.28571	5.57143	3	2	3	3	3	2	2	2.57143	3
405	1	3	1	3	4	3	27	3	2	2	3	2.5	3	2	3	3	2.75	3	2	3	1	2.25	2.5	5	5	5	4	4	4	5	4.57143	6	5	4	4	5	5	4	4.71429	4.64286	3	5	5	4	4	4	3	4	4
406	1	4	1	3	1	3	0	5	5	4	5	4.75	3	2	3	3	2.75	2	2	2	1	1.75	3.08333	5	4	4	3	3	4	4	3.85714	3	4	3	4	3	3	3	3.28571	3.57143	3	2	4	5	5	5	4	4	4
407	1	2	1	1	1	1	0	1	2	2	3	2	2	3	2	3	2.5	4	4	3	3	3.5	2.66667	4	4	4	5	4	3	3	3.85714	3	5	3	4	4	5	3	3.85714	3.85714	4	4	5	3	4	5	3	4	5
408	1	4	1	1	1	2	0	5	5	5	5	5	4	4	5	5	4.5	4	2	3	3	3	4.16667	5	4	7	4	5	7	5	5.28571	5	5	4	6	5	5	6	5.14286	5.21429	2	2	1	2	3	2	2	2	2
409	1	3	1	1	1	2	0	4	4	4	5	4.25	3	3	3	3	3	3	3	3	4	3.25	3.5	3	3	4	3	4	3	4	3.42857	3	3	5	3	3	4	7	4	3.71429	3	2	3	2	3	3	3	2.71429	2
410	0	1	1	5	4	4	60	4	5	5	4	4.5	4	4	3	4	3.75	4	3	4	4	3.75	4	5	5	5	4	5	5	7	5.14286	3	3	3	3	3	4	4	3.28571	4.21429	2	4	4	3	2	4	3	3.14286	2
411	1	2	0	2	4	3	18	3	3	2	2	2.5	2	2	3	3	2.5	3	2	2	2	2.25	2.41667	3	3	3	3	3	3	3	3	4	3	3	3	3	3	3	3.14286	3.07143	5	4	5	4	4	5	5	4.57143	4
412	0	2	1	4	4	5	60	4	4	5	5	4.5	5	4	4	4	4.25	4	3	4	4	3.75	4.16667	5	4	5	5	5	5	5	4.85714	5	5	5	4	5	4	5	4.71429	4.78571	2	2	2	2	2	2	3	2.14286	3
413	0	1	0	3	5	5	60	4	4	4	5	4.25	5	5	5	5	5	3	4	4	3	3.5	4.25	4	5	5	5	4	5	5	4.71429	5	5	5	4	5	4	5	4.71429	4.71429	2	2	2	2	1	3	2	2	3
414	0	2	0	3	3	4	24	3	5	4	5	4.25	4	5	5	5	4.75	4	3	3	4	3.5	4.16667	4	4	4	3	4	4	4	3.85714	4	4	4	4	3	2	3	3.42857	3.64286	3	2	2	2	2	3	2	2.28571	3
415	1	2	0	4	4	5	60	4	5	4	3	4	3	4	4	4	3.75	3	3	3	3	3	3.58333	5	5	5	5	4	4	5	4.71429	4	5	5	5	7	6	5	5.28571	5	3	2	3	3	2	5	3	3	5
416	1	2	0	5	5	4	80	3	3	5	4	3.75	5	4	4	4	4.25	5	4	3	4	4	4	4	3	4	4	4	3	4	3.71429	5	6	6	5	5	7	6	5.71429	4.71429	2	3	4	2	4	3	4	3.14286	1
417	0	3	0	4	5	4	64	2	2	2	2	2	3	3	3	4	3.25	2	4	1	2	2.25	2.5	5	6	5	4	3	4	4	4.42857	6	7	6	6	7	7	6	6.42857	5.42857	3	3	4	4	4	2	3	3.28571	3
418	0	1	1	3	3	2	12	3	4	4	5	4	3	4	5	3	3.75	4	4	4	3	3.75	3.83333	3	3	3	3	3	4	4	3.28571	3	3	4	3	5	5	4	3.85714	3.57143	3	3	3	4	2	2	2	2.71429	3
419	0	3	0	2	2	1	2	2	3	3	2	2.5	2	2	2	2	2	2	3	3	2	2.5	2.33333	4	5	4	4	4	4	4	4.14286	5	4	5	5	4	4	4	4.42857	4.28571	4	4	4	4	5	4	4	4.14286	3
420	0	1	0	3	5	5	60	2	3	2	3	2.5	3	5	3	3	3.5	4	3	4	5	4	3.33333	4	7	7	5	5	5	5	5.42857	3	4	4	4	7	4	4	4.28571	4.85714	4	5	4	5	5	5	4	4.57143	4
421	0	1	1	4	5	3	48	3	3	2	2	2.5	3	3	2	3	2.75	3	2	1	3	2.25	2.5	5	4	7	5	6	4	5	5.14286	5	6	4	6	5	6	7	5.57143	5.35714	4	2	3	3	2	3	3	2.85714	2
422	1	1	0	4	5	4	64	4	4	4	3	3.75	3	5	4	4	4	2	2	2	2	2	3.25	3	4	4	3	3	3	4	3.42857	5	7	3	6	7	6	4	5.42857	4.42857	1	3	1	1	3	2	2	1.85714	3
423	0	4	0	1	1	1	0	3	3	2	2	2.5	3	3	3	3	3	2	2	1	2	1.75	2.41667	5	4	4	4	5	4	5	4.42857	3	3	3	1	3	2	3	2.57143	3.5	4	5	4	3	3	5	4	4	5
424	0	4	0	3	5	2	24	4	3	3	4	3.5	5	5	5	5	5	4	4	4	4	4	4.16667	6	7	5	5	5	4	6	5.42857	5	7	5	5	5	6	5	5.42857	5.42857	4	3	4	4	4	5	5	4.14286	3
425	0	2	1	4	3	2	16	5	5	5	5	5	3	3	4	3	3.25	3	3	4	3	3.25	3.83333	3	3	3	4	3	3	3	3.14286	5	5	3	5	5	5	4	4.57143	3.85714	5	4	5	4	5	4	4	4.42857	2
426	1	1	0	2	3	4	16	1	2	3	2	2	2	3	2	2	2.25	3	2	2	2	2.25	2.16667	4	5	5	5	5	4	3	4.42857	6	6	5	6	4	5	5	5.28571	4.85714	3	4	5	5	4	4	4	4.14286	3
427	0	1	1	3	4	5	45	3	3	2	3	2.75	3	3	3	3	3	1	2	2	2	1.75	2.5	4	3	3	5	3	3	3	3.42857	4	3	3	3	3	3	3	3.14286	3.28571	4	3	2	2	1	3	3	2.57143	3
428	0	2	0	4	3	5	40	4	4	4	4	4	2	2	2	2	2	3	4	3	2	3	3	4	3	4	4	4	5	2	3.71429	3	5	5	5	3	3	4	4	3.85714	3	2	3	2	3	2	2	2.42857	1
429	1	1	0	3	5	4	48	4	4	5	5	4.5	4	4	4	4	4	5	5	3	5	4.5	4.33333	5	4	6	5	4	4	5	4.71429	2	3	5	3	3	3	4	3.28571	4	4	3	3	3	4	2	3	3.14286	5
430	0	3	0	4	5	4	64	3	4	3	4	3.5	4	4	3	4	3.75	5	5	4	5	4.75	4	4	6	5	5	4	5	3	4.57143	6	7	6	7	6	6	6	6.28571	5.42857	3	2	3	4	5	4	5	3.71429	3
431	0	4	0	2	2	3	6	2	2	2	2	2	3	2	3	3	2.75	3	3	3	4	3.25	2.66667	5	4	4	6	6	5	4	4.85714	4	4	4	3	5	3	4	3.85714	4.35714	4	3	4	4	4	4	4	3.85714	3
432	0	3	1	5	4	5	75	2	3	3	3	2.75	4	3	4	5	4	3	3	5	5	4	3.58333	6	6	7	6	7	5	5	6	6	6	7	6	6	6	5	6	6	3	2	2	2	2	3	2	2.28571	2
433	1	1	1	4	3	5	40	3	2	2	3	2.5	3	3	3	3	3	3	3	3	3	3	2.83333	2	3	3	3	3	2	4	2.85714	4	4	3	3	3	3	4	3.42857	3.14286	4	5	5	5	3	5	5	4.57143	4
434	1	4	0	1	1	1	0	3	2	3	2	2.5	3	3	3	3	3	3	3	3	2	2.75	2.75	5	5	4	6	7	5	5	5.28571	5	5	7	6	5	4	7	5.57143	5.42857	4	3	4	2	3	2	2	2.85714	4
435	1	1	0	3	5	5	60	3	4	4	3	3.5	3	3	3	4	3.25	2	3	3	2	2.5	3.08333	3	4	5	3	5	4	4	4	5	7	5	7	5	7	6	6	5	3	3	4	4	2	3	4	3.28571	4
436	1	1	0	4	5	4	64	5	4	4	3	4	4	4	4	5	4.25	5	4	4	5	4.5	4.25	4	7	4	4	4	4	3	4.28571	4	5	5	5	4	6	5	4.85714	4.57143	2	2	1	2	2	1	2	1.71429	1
437	0	2	1	4	3	3	24	4	4	5	4	4.25	3	3	3	2	2.75	3	1	2	3	2.25	3.08333	3	4	3	3	3	5	4	3.57143	4	3	4	3	3	4	3	3.42857	3.5	3	5	4	3	3	4	3	3.57143	3
438	1	4	1	2	2	4	8	3	4	4	3	3.5	3	4	4	3	3.5	3	3	4	3	3.25	3.41667	4	3	3	3	5	3	4	3.57143	3	4	3	4	4	2	4	3.42857	3.5	4	3	3	4	4	3	4	3.57143	3
439	0	1	1	3	3	3	18	3	4	3	4	3.5	2	3	3	3	2.75	3	3	3	3	3	3.08333	3	2	4	3	4	3	3	3.14286	3	3	2	3	3	4	4	3.14286	3.14286	5	5	4	4	5	5	3	4.42857	4
440	1	4	0	1	1	2	0	4	3	3	4	3.5	4	3	4	4	3.75	4	3	5	3	3.75	3.66667	4	4	4	4	3	4	3	3.71429	7	5	5	5	7	6	6	5.85714	4.78571	5	3	3	3	5	4	4	3.85714	2
441	0	1	0	3	3	3	18	5	4	3	3	3.75	4	3	4	4	3.75	3	5	4	4	4	3.83333	4	3	4	3	3	3	3	3.28571	4	4	5	4	3	3	3	3.71429	3.5	4	3	4	3	3	3	3	3.28571	3
442	1	1	0	4	5	4	64	4	4	4	4	4	4	4	3	4	3.75	2	3	3	3	2.75	3.5	5	4	6	6	5	5	4	5	4	5	3	3	3	3	5	3.71429	4.35714	2	2	2	1	2	2	2	1.85714	3
443	1	4	0	3	3	2	12	3	4	3	5	3.75	3	4	3	3	3.25	5	5	4	4	4.5	3.83333	4	4	5	4	5	6	4	4.57143	7	7	5	6	6	5	6	6	5.28571	4	4	3	4	4	4	5	4	3
444	1	3	0	1	1	1	0	5	3	4	4	4	2	2	3	2	2.25	1	1	3	2	1.75	2.66667	5	4	4	5	4	4	3	4.14286	4	5	5	5	5	3	3	4.28571	4.21429	3	4	3	5	3	4	4	3.71429	4
445	1	4	0	1	1	2	0	5	4	4	4	4.25	3	2	3	3	2.75	3	2	2	3	2.5	3.16667	6	5	6	7	5	5	5	5.57143	5	4	5	4	5	4	5	4.57143	5.07143	2	3	3	1	2	2	2	2.14286	3
446	0	4	1	3	4	4	36	4	5	5	4	4.5	3	4	3	3	3.25	4	2	3	3	3	3.58333	4	5	5	4	4	4	5	4.42857	4	4	4	4	5	2	5	4	4.21429	3	4	4	4	3	5	5	4	4
447	0	2	1	2	5	3	24	5	3	3	4	3.75	5	5	5	5	5	2	4	2	3	2.75	3.83333	4	4	4	5	4	5	5	4.42857	5	5	4	7	7	6	6	5.71429	5.07143	3	4	3	4	3	3	4	3.42857	3
448	0	1	1	4	2	2	8	2	2	1	2	1.75	3	3	4	3	3.25	2	1	2	3	2	2.33333	3	3	3	3	3	3	3	3	3	3	4	3	3	3	3	3.14286	3.07143	4	3	4	3	3	4	3	3.42857	4
449	1	2	1	5	5	5	100	3	3	5	4	3.75	3	4	5	4	4	5	4	4	5	4.5	4.08333	6	6	7	6	5	7	6	6.14286	6	7	6	6	4	6	5	5.71429	5.92857	2	1	2	1	2	1	1	1.42857	2
450	0	1	0	4	5	4	64	4	3	3	3	3.25	2	3	3	2	2.5	2	2	1	4	2.25	2.66667	5	6	7	5	7	6	5	5.85714	5	6	5	5	5	6	6	5.42857	5.64286	3	1	2	3	3	3	3	2.57143	2
451	1	2	0	3	4	3	27	3	3	3	3	3	3	3	3	2	2.75	2	4	3	3	3	2.91667	4	4	4	4	5	3	5	4.14286	5	2	3	4	4	3	4	3.57143	3.85714	2	3	2	2	3	3	3	2.57143	1
452	0	4	1	1	1	1	0	4	3	4	4	3.75	3	2	3	3	2.75	3	4	5	4	4	3.5	4	4	4	4	3	3	4	3.71429	4	5	5	3	5	5	4	4.42857	4.07143	3	4	3	3	3	3	3	3.14286	3
453	1	1	1	5	5	5	100	5	5	5	5	5	4	4	5	4	4.25	5	4	4	4	4.25	4.5	3	4	4	4	4	4	4	3.85714	3	7	5	5	4	3	5	4.57143	4.21429	3	3	3	2	2	3	4	2.85714	3
454	0	2	1	1	2	2	2	3	4	3	3	3.25	5	3	3	4	3.75	4	4	3	4	3.75	3.58333	5	4	4	4	5	5	4	4.42857	5	7	5	5	5	5	5	5.28571	4.85714	3	2	3	3	2	2	3	2.57143	2
455	1	1	0	4	5	2	32	3	4	4	4	3.75	2	3	3	3	2.75	3	3	2	3	2.75	3.08333	6	5	5	6	4	4	5	5	6	5	5	5	5	7	7	5.71429	5.35714	1	2	2	2	2	2	2	1.85714	4
456	1	2	1	2	2	2	4	3	3	2	3	2.75	3	2	3	2	2.5	3	3	3	1	2.5	2.58333	4	4	3	4	4	3	4	3.71429	3	3	3	3	3	3	4	3.14286	3.42857	5	4	4	4	4	4	4	4.14286	4
457	0	2	1	2	4	4	24	2	2	3	3	2.5	3	5	5	5	4.5	4	4	4	4	4	3.66667	7	5	5	5	5	4	5	5.14286	4	6	5	7	6	6	5	5.57143	5.35714	2	3	2	3	3	4	3	2.85714	2
458	1	1	1	2	2	2	4	4	3	4	3	3.5	4	3	3	3	3.25	5	5	4	5	4.75	3.83333	3	3	3	3	3	3	3	3	3	5	5	3	5	3	3	3.85714	3.42857	4	4	4	5	5	5	5	4.57143	5
459	0	4	0	1	1	1	0	2	3	3	2	2.5	4	4	3	4	3.75	3	3	3	3	3	3.08333	4	4	4	4	4	4	4	4	7	6	7	7	6	7	7	6.71429	5.35714	3	4	2	3	3	2	2	2.71429	2
460	1	3	1	1	1	1	0	3	3	3	2	2.75	3	4	3	3	3.25	4	4	4	3	3.75	3.25	4	4	4	3	3	4	4	3.71429	3	3	3	3	3	2	3	2.85714	3.28571	3	3	3	3	3	4	3	3.14286	4
461	1	1	0	3	5	5	60	4	4	5	4	4.25	3	5	4	4	4	5	4	4	4	4.25	4.16667	4	5	5	5	5	5	4	4.71429	6	6	6	7	7	6	6	6.28571	5.5	3	3	3	3	3	3	4	3.14286	2
462	1	2	1	3	5	4	48	4	3	3	4	3.5	5	3	4	4	4	3	3	4	4	3.5	3.66667	4	4	4	4	5	4	4	4.14286	4	3	3	3	4	3	5	3.57143	3.85714	4	5	3	3	5	4	3	3.85714	4
463	1	4	1	1	1	1	0	2	3	3	3	2.75	2	4	3	3	3	3	3	2	2	2.5	2.75	4	4	4	5	5	3	4	4.14286	3	4	4	5	5	4	5	4.28571	4.21429	4	4	5	5	5	5	4	4.57143	4
464	0	4	1	4	4	4	48	4	4	5	5	4.5	4	3	4	3	3.5	5	4	4	4	4.25	4.08333	5	6	5	7	6	5	6	5.71429	7	5	7	7	6	6	7	6.42857	6.07143	2	3	3	2	3	2	3	2.57143	2
465	0	2	0	1	3	2	4	3	3	4	4	3.5	4	5	4	5	4.5	2	3	4	2	2.75	3.58333	3	3	2	3	3	3	3	2.85714	2	4	5	4	3	3	4	3.57143	3.21429	3	3	5	4	4	5	3	3.85714	3
466	1	1	1	3	4	4	36	4	3	3	2	3	2	3	3	3	2.75	2	2	3	2	2.25	2.66667	3	3	4	4	4	4	4	3.71429	3	3	4	3	4	4	3	3.42857	3.57143	3	4	3	2	3	2	2	2.71429	4
467	0	3	0	4	2	4	16	4	4	4	4	4	4	4	4	4	4	2	3	2	3	2.5	3.5	5	4	5	5	7	5	5	5.14286	4	4	5	4	7	4	4	4.57143	4.85714	3	4	4	3	5	3	4	3.71429	4
468	0	3	1	5	4	2	30	2	3	4	4	3.25	2	3	3	3	2.75	5	3	3	2	3.25	3.08333	3	3	3	3	3	3	3	3	4	4	3	4	3	4	4	3.71429	3.35714	4	4	4	4	5	4	4	4.14286	4
469	0	4	1	4	2	3	12	5	5	5	5	5	4	5	5	4	4.5	3	3	3	3	3	4.16667	5	5	6	5	7	7	7	6	6	7	7	7	7	6	7	6.71429	6.35714	1	2	1	3	3	2	3	2.14286	1
470	1	3	1	1	1	1	0	3	3	3	3	3	3	3	3	3	3	3	3	4	5	3.75	3.25	3	3	2	3	3	3	3	2.85714	3	3	4	3	3	4	4	3.42857	3.14286	2	2	3	3	2	1	3	2.28571	4
471	1	2	0	1	1	2	0	3	3	1	2	2.25	2	2	1	2	1.75	3	2	2	2	2.25	2.08333	5	5	4	5	3	4	4	4.28571	5	5	4	5	5	4	4	4.57143	4.42857	5	4	4	4	3	3	4	3.85714	5
472	0	3	1	5	5	5	100	5	4	4	5	4.5	3	4	3	3	3.25	4	4	5	4	4.25	4	5	7	6	7	7	6	5	6.14286	7	7	4	5	7	6	6	6	6.07143	3	3	3	3	3	3	3	3	2
473	0	3	0	5	3	4	40	3	4	3	5	3.75	5	5	4	5	4.75	4	5	5	4	4.5	4.33333	5	5	6	4	3	6	5	4.85714	7	6	5	4	7	7	5	5.85714	5.35714	3	4	3	5	3	4	4	3.71429	3
474	0	4	0	2	2	2	4	3	3	2	3	2.75	2	2	3	3	2.5	3	4	5	3	3.75	3	4	5	4	5	4	6	5	4.71429	5	6	5	5	4	6	4	5	4.85714	3	2	2	2	2	2	2	2.14286	3
475	0	2	0	5	4	4	60	3	2	3	3	2.75	3	4	3	3	3.25	4	3	2	3	3	3	3	3	3	4	4	4	4	3.57143	4	4	4	3	4	3	4	3.71429	3.64286	3	2	3	3	4	3	3	3	5
476	0	2	0	4	3	3	24	2	2	2	2	2	2	2	2	2	2	2	2	3	3	2.5	2.16667	3	4	3	4	3	3	3	3.28571	3	3	3	3	4	3	3	3.14286	3.21429	5	4	4	5	3	5	5	4.42857	3
477	1	4	0	3	2	3	9	3	4	4	4	3.75	3	3	4	4	3.5	3	3	4	5	3.75	3.66667	3	3	3	3	4	3	3	3.14286	3	3	4	3	3	3	2	3	3.07143	5	4	4	4	4	4	4	4.14286	4
478	1	2	1	5	5	5	100	4	4	4	4	4	4	3	4	4	3.75	3	4	5	5	4.25	4	4	4	3	4	5	4	3	3.85714	3	4	2	3	5	4	4	3.57143	3.71429	4	2	3	3	3	4	4	3.28571	3
479	1	1	0	4	3	3	24	3	3	2	3	2.75	4	4	4	4	4	3	3	4	5	3.75	3.5	3	3	4	3	3	3	3	3.14286	4	4	4	3	4	3	3	3.57143	3.35714	3	3	4	5	4	5	5	4.14286	4
480	1	3	0	4	3	4	32	3	1	3	2	2.25	4	5	4	4	4.25	5	5	4	5	4.75	3.75	4	4	4	4	5	4	3	4	5	5	7	7	4	6	5	5.57143	4.78571	4	5	4	4	4	5	4	4.28571	5
481	0	3	0	3	5	4	48	4	4	5	4	4.25	5	5	5	5	5	4	4	4	4	4	4.41667	4	4	4	6	6	3	4	4.42857	6	4	4	4	7	5	4	4.85714	4.64286	4	3	2	5	3	4	4	3.57143	2
482	0	3	0	3	2	2	6	3	3	2	2	2.5	4	4	4	4	4	1	1	1	2	1.25	2.58333	4	3	4	4	5	4	4	4	7	4	6	5	5	4	5	5.14286	4.57143	2	3	3	2	3	3	4	2.85714	3
483	0	2	1	1	2	3	3	3	3	2	2	2.5	3	2	2	3	2.5	2	3	2	3	2.5	2.5	5	6	5	4	5	6	6	5.28571	4	6	6	5	6	5	4	5.14286	5.21429	3	3	3	3	4	4	4	3.42857	3
484	1	2	0	2	1	1	0	2	2	2	2	2	2	3	3	3	2.75	4	4	3	4	3.75	2.83333	5	5	5	4	4	5	5	4.71429	4	5	5	4	3	3	4	4	4.35714	3	3	4	4	5	3	4	3.71429	4
485	0	3	0	4	5	5	80	3	3	2	3	2.75	4	2	3	3	3	3	3	3	3	3	2.91667	4	5	7	4	4	6	5	5	6	7	6	6	6	7	6	6.28571	5.64286	3	1	2	1	2	1	2	1.71429	3
486	1	1	1	5	5	4	80	3	4	5	4	4	4	4	5	4	4.25	4	4	5	5	4.5	4.25	5	4	4	4	7	5	5	4.85714	5	7	7	6	3	5	7	5.71429	5.28571	2	2	2	2	2	2	3	2.14286	2
487	0	1	0	3	4	2	18	3	2	2	2	2.25	3	3	3	3	3	2	1	2	3	2	2.41667	3	4	3	3	3	3	3	3.14286	3	3	4	2	3	3	3	3	3.07143	4	4	5	4	4	5	5	4.42857	3
488	1	2	0	4	3	4	32	4	5	4	5	4.5	4	4	4	4	4	4	5	5	4	4.5	4.33333	6	7	5	5	5	5	7	5.71429	6	6	5	7	7	5	7	6.14286	5.92857	2	2	2	2	3	2	2	2.14286	3
489	1	4	0	1	1	1	0	4	3	3	4	3.5	4	5	4	3	4	3	3	3	3	3	3.5	7	4	5	4	5	6	7	5.42857	3	3	5	4	4	4	5	4	4.71429	4	3	4	5	4	4	4	4	4
490	1	1	1	3	2	3	9	5	5	3	3	4	5	4	4	5	4.5	3	4	3	3	3.25	3.91667	5	5	5	7	4	5	6	5.28571	3	3	3	3	2	3	3	2.85714	4.07143	3	4	4	4	3	5	4	3.85714	4
491	0	4	0	1	1	1	0	2	3	4	3	3	3	3	3	3	3	2	3	3	3	2.75	2.91667	5	5	6	4	5	4	7	5.14286	4	4	4	6	4	4	6	4.57143	4.85714	3	5	4	4	4	4	4	4	3
492	1	4	0	1	1	1	0	5	4	3	4	4	3	2	3	2	2.5	2	3	2	2	2.25	2.91667	4	5	5	4	4	5	5	4.57143	4	5	4	3	5	5	4	4.28571	4.42857	4	4	4	4	5	3	4	4	4
493	1	1	1	3	3	2	12	4	2	2	3	2.75	4	4	4	4	4	5	5	4	3	4.25	3.66667	4	3	3	3	3	3	3	3.14286	4	4	3	3	3	3	3	3.28571	3.21429	5	5	5	5	4	5	5	4.85714	4
494	1	2	1	3	3	5	30	4	4	3	3	3.5	5	4	4	4	4.25	3	3	3	3	3	3.58333	5	4	5	6	7	5	7	5.57143	6	6	5	7	6	5	7	6	5.78571	3	3	4	3	3	3	3	3.14286	3
495	0	4	0	1	1	1	0	4	3	3	3	3.25	4	3	4	4	3.75	5	5	3	3	4	3.66667	6	6	5	5	6	6	6	5.71429	5	6	7	6	5	5	7	5.85714	5.78571	2	3	2	2	2	2	2	2.14286	2
496	1	1	1	5	5	4	80	4	4	3	4	3.75	5	5	4	4	4.5	5	5	4	4	4.5	4.25	6	5	5	6	7	5	7	5.85714	7	6	7	7	6	6	6	6.42857	6.14286	1	2	3	1	1	2	2	1.71429	1
497	1	1	1	5	4	3	45	4	4	3	4	3.75	4	4	3	4	3.75	3	3	4	4	3.5	3.66667	3	4	4	4	4	4	3	3.71429	3	4	4	4	3	3	3	3.42857	3.57143	5	4	5	5	5	5	4	4.71429	3
498	1	3	0	3	3	2	12	3	2	2	2	2.25	3	3	2	3	2.75	2	1	3	2	2	2.33333	5	4	4	5	4	4	5	4.42857	5	4	5	5	3	5	4	4.42857	4.42857	4	4	3	5	4	3	4	3.85714	3
499	0	1	0	5	5	3	60	2	2	2	3	2.25	3	2	3	3	2.75	4	3	3	4	3.5	2.83333	4	5	4	5	4	3	4	4.14286	3	4	5	6	5	5	5	4.71429	4.42857	4	3	4	3	2	3	3	3.14286	3
500	0	4	0	3	1	4	0	4	3	4	5	4	4	5	4	5	4.5	1	2	3	3	2.25	3.58333	3	3	3	2	3	3	3	2.85714	7	6	7	5	6	7	5	6.14286	4.5	1	2	3	2	2	3	2	2.14286	2
501	0	2	0	1	1	1	0	2	3	3	3	2.75	3	2	2	2	2.25	2	2	3	3	2.5	2.5	3	3	3	5	4	3	3	3.42857	2	3	3	3	3	3	4	3	3.21429	4	3	3	4	4	4	5	3.85714	5
502	0	3	0	2	4	3	18	3	3	3	2	2.75	2	3	2	2	2.25	3	2	2	4	2.75	2.58333	3	5	4	4	4	3	3	3.71429	3	3	3	3	3	3	3	3	3.35714	5	3	5	4	5	4	5	4.42857	3
503	1	3	1	5	4	3	45	4	5	4	4	4.25	4	3	4	4	3.75	4	4	3	5	4	4	3	3	4	3	4	3	4	3.42857	5	7	4	6	5	6	5	5.42857	4.42857	3	4	3	3	3	4	3	3.28571	5
504	1	4	0	2	2	1	2	5	5	5	5	5	4	5	4	4	4.25	4	4	3	3	3.5	4.25	7	6	7	7	5	6	5	6.14286	7	4	4	5	5	5	6	5.14286	5.64286	3	4	3	4	4	4	3	3.57143	5
505	1	1	1	3	1	3	0	2	3	3	2	2.5	3	3	3	3	3	5	4	3	5	4.25	3.25	4	5	4	3	4	3	3	3.71429	5	3	5	3	4	4	3	3.85714	3.78571	3	4	4	3	5	3	4	3.71429	4
506	0	2	0	1	1	2	0	2	3	3	1	2.25	3	3	1	3	2.5	2	2	3	2	2.25	2.33333	5	5	4	5	5	4	6	4.85714	4	6	7	7	6	5	6	5.85714	5.35714	4	4	5	4	4	5	4	4.28571	4
507	0	3	1	4	3	5	40	3	4	3	3	3.25	3	4	4	3	3.5	4	3	5	4	4	3.58333	2	4	3	4	3	3	3	3.14286	3	3	3	4	3	3	3	3.14286	3.14286	3	4	5	4	4	4	3	3.85714	4
508	1	4	1	3	3	4	24	4	5	5	5	4.75	4	4	3	4	3.75	5	5	4	4	4.5	4.33333	7	7	5	5	5	5	6	5.71429	6	6	4	5	7	6	7	5.85714	5.78571	3	2	3	2	2	3	1	2.28571	3
509	0	3	1	4	4	5	60	5	5	4	5	4.75	5	3	4	4	4	4	4	4	4	4	4.25	4	4	3	4	3	3	4	3.57143	5	5	5	5	3	5	4	4.57143	4.07143	3	2	2	3	3	3	2	2.57143	2
510	1	2	0	5	2	5	25	3	5	4	3	3.75	4	4	3	4	3.75	5	5	4	4	4.5	4	3	2	3	3	3	3	3	2.85714	5	4	4	5	5	4	3	4.28571	3.57143	3	2	3	2	2	2	3	2.42857	4
511	1	1	1	4	5	5	80	4	4	5	5	4.5	4	5	4	5	4.5	5	4	4	5	4.5	4.5	5	5	4	4	4	6	5	4.71429	6	6	6	7	5	5	6	5.85714	5.28571	2	3	2	3	3	2	3	2.57143	3
512	0	3	1	5	4	4	60	5	4	5	5	4.75	4	5	3	4	4	5	4	5	4	4.5	4.41667	4	4	5	3	4	4	4	4	5	5	3	5	5	4	4	4.42857	4.21429	3	4	5	4	3	3	4	3.71429	4
513	0	1	0	4	5	5	80	5	2	3	3	3.25	2	3	3	3	2.75	3	2	2	2	2.25	2.75	4	5	3	5	4	4	5	4.28571	4	5	4	3	4	4	4	4	4.14286	3	4	2	3	3	3	2	2.85714	3
514	0	3	0	1	1	1	0	2	2	2	2	2	3	4	3	4	3.5	3	1	3	3	2.5	2.66667	3	4	4	5	3	3	3	3.57143	3	4	4	3	3	4	3	3.42857	3.5	3	2	3	3	2	3	2	2.57143	3
515	0	2	0	1	1	1	0	4	3	2	2	2.75	2	3	3	2	2.5	2	3	1	1	1.75	2.33333	4	3	3	3	5	4	3	3.57143	3	4	5	4	2	4	4	3.71429	3.64286	4	5	5	4	5	4	5	4.57143	5
516	0	3	0	3	3	5	30	5	5	5	4	4.75	4	3	3	3	3.25	4	2	3	3	3	3.66667	5	4	3	4	4	4	4	4	3	4	4	4	3	3	3	3.42857	3.71429	2	3	3	4	3	3	2	2.85714	3
517	1	2	0	3	4	2	18	3	3	2	3	2.75	5	4	4	5	4.5	4	3	5	4	4	3.75	5	7	5	7	5	5	5	5.57143	7	7	7	7	7	6	6	6.71429	6.14286	2	3	3	1	2	4	3	2.57143	4
518	1	3	1	3	3	2	12	3	5	4	5	4.25	4	5	4	4	4.25	4	3	4	3	3.5	4	4	6	4	4	4	4	7	4.71429	6	6	7	6	5	7	6	6.14286	5.42857	1	2	2	2	1	2	2	1.71429	3
519	0	3	1	5	5	5	100	3	4	3	4	3.5	3	3	2	2	2.5	3	5	3	3	3.5	3.16667	7	4	4	7	5	5	7	5.57143	6	5	6	5	6	5	7	5.71429	5.64286	2	3	1	3	1	1	3	2	3
520	1	4	1	5	4	4	60	4	4	5	4	4.25	4	5	5	5	4.75	4	4	5	5	4.5	4.5	3	3	3	4	4	3	3	3.28571	5	6	4	5	5	5	5	5	4.14286	3	2	2	3	3	2	3	2.57143	2
521	0	4	0	1	1	1	0	5	5	4	4	4.5	5	5	4	5	4.75	1	3	3	3	2.5	3.91667	4	4	4	3	4	6	5	4.28571	5	5	6	7	5	4	5	5.28571	4.78571	3	2	4	4	4	3	4	3.42857	3
522	1	1	0	5	5	4	80	4	4	3	3	3.5	3	2	3	3	2.75	4	5	4	3	4	3.41667	4	5	5	4	4	5	5	4.57143	6	5	4	5	3	5	4	4.57143	4.57143	4	4	4	3	3	4	3	3.57143	3
523	1	2	0	1	1	1	0	3	4	4	4	3.75	5	3	4	3	3.75	3	2	3	2	2.5	3.33333	4	3	4	3	4	3	5	3.71429	5	3	4	4	4	5	4	4.14286	3.92857	4	4	3	5	5	4	4	4.14286	4
524	1	1	0	4	5	3	48	4	3	4	4	3.75	4	4	3	4	3.75	4	4	4	5	4.25	3.91667	4	4	4	7	3	3	4	4.14286	7	3	4	3	5	3	4	4.14286	4.14286	5	3	5	4	4	4	3	4	3
525	0	2	0	5	4	4	60	4	4	3	4	3.75	3	3	4	3	3.25	3	3	3	3	3	3.33333	4	4	3	5	5	4	4	4.14286	6	5	5	5	6	4	5	5.14286	4.64286	3	3	3	4	4	4	4	3.57143	2
526	0	3	1	2	3	4	16	3	3	3	3	3	3	3	3	3	3	2	2	2	1	1.75	2.58333	3	4	4	3	3	3	4	3.42857	3	4	4	3	3	3	4	3.42857	3.42857	3	3	3	3	4	3	4	3.28571	3
527	1	4	0	2	3	1	4	2	3	3	2	2.5	3	4	3	4	3.5	2	2	3	3	2.5	2.83333	3	3	3	4	3	4	4	3.42857	3	3	3	3	4	3	3	3.14286	3.28571	3	4	2	3	4	3	4	3.28571	4
528	0	1	0	5	5	4	80	2	3	2	2	2.25	5	4	2	4	3.75	4	4	3	4	3.75	3.25	6	6	7	5	5	7	5	5.85714	6	5	7	6	4	6	5	5.57143	5.71429	3	4	3	3	3	2	3	3	3
529	1	1	0	1	1	1	0	3	2	2	2	2.25	2	3	3	3	2.75	2	3	2	2	2.25	2.41667	3	4	3	3	3	5	4	3.57143	4	3	4	5	5	6	5	4.57143	4.07143	5	4	4	4	5	5	5	4.57143	4
530	0	3	0	2	2	2	4	3	2	3	3	2.75	3	3	3	3	3	2	3	4	3	3	2.91667	5	4	6	5	5	5	5	5	4	4	3	5	4	3	5	4	4.5	4	3	4	3	4	3	3	3.42857	3
531	0	3	1	2	1	1	0	2	4	3	4	3.25	5	4	5	5	4.75	3	4	4	4	3.75	3.91667	3	4	3	3	4	4	4	3.57143	3	5	3	4	4	4	4	3.85714	3.71429	3	3	2	3	4	3	2	2.85714	5
532	1	2	0	2	3	2	8	3	3	3	3	3	3	3	3	3	3	3	3	3	3	3	3	5	4	5	5	4	5	4	4.57143	5	4	4	5	4	4	3	4.14286	4.35714	4	3	4	3	3	3	4	3.42857	3
533	1	3	0	4	3	2	16	2	3	2	2	2.25	2	3	2	2	2.25	3	2	2	1	2	2.16667	3	3	3	3	3	3	3	3	3	3	3	3	4	3	3	3.14286	3.07143	3	3	3	4	4	5	4	3.71429	4
534	1	2	0	4	5	5	80	5	4	5	5	4.75	4	5	5	5	4.75	4	4	3	4	3.75	4.41667	5	5	7	6	6	5	7	5.85714	5	7	5	4	6	6	6	5.57143	5.71429	1	2	3	2	2	1	1	1.71429	2
535	1	1	0	1	1	1	0	3	2	3	2	2.5	3	3	2	3	2.75	2	1	1	1	1.25	2.16667	6	4	4	6	5	5	4	4.85714	6	6	7	5	7	5	4	5.71429	5.28571	5	4	4	4	4	3	3	3.85714	5
536	0	4	1	1	1	1	0	3	3	3	3	3	3	3	4	3	3.25	3	4	4	3	3.5	3.25	4	4	4	5	4	4	4	4.14286	5	5	6	7	5	6	5	5.57143	4.85714	3	4	3	3	4	4	3	3.42857	4
537	1	3	0	1	1	1	0	1	2	1	2	1.5	2	3	2	2	2.25	2	3	1	3	2.25	2	3	4	3	3	3	3	4	3.28571	4	3	4	3	4	3	5	3.71429	3.5	5	5	4	4	5	4	3	4.28571	4
538	0	4	1	1	1	2	0	2	3	2	3	2.5	3	3	3	2	2.75	5	4	4	3	4	3.08333	4	4	5	4	5	4	4	4.28571	3	3	3	3	4	3	3	3.14286	3.71429	4	4	5	4	5	4	4	4.28571	5
539	1	1	0	5	4	5	75	4	3	4	5	4	5	4	4	3	4	3	3	4	4	3.5	3.83333	4	5	4	5	4	5	3	4.28571	3	5	3	4	4	4	3	3.71429	4	2	2	2	2	2	3	3	2.28571	3
540	0	4	0	1	3	3	6	3	4	4	3	3.5	2	1	2	3	2	3	3	3	5	3.5	3	3	3	3	3	3	3	4	3.14286	6	5	6	5	6	5	5	5.42857	4.28571	4	3	3	2	3	3	3	3	3
541	1	2	1	5	5	5	100	5	4	5	4	4.5	5	5	5	5	5	3	4	5	5	4.25	4.58333	5	5	5	5	5	7	7	5.57143	6	6	7	6	6	7	5	6.14286	5.85714	1	2	2	1	3	2	2	1.85714	3
542	1	4	0	1	1	1	0	3	1	3	2	2.25	3	1	2	2	2	1	2	2	3	2	2.08333	5	2	4	4	5	5	3	4	4	4	4	3	3	3	3	3.42857	3.71429	3	4	4	4	3	3	3	3.42857	4
543	1	4	1	3	3	3	18	2	3	1	2	2	4	4	4	5	4.25	1	3	3	2	2.25	2.83333	5	4	5	4	5	4	4	4.42857	5	5	6	5	7	7	5	5.71429	5.07143	2	2	2	2	3	2	3	2.28571	2
544	0	1	0	4	3	2	16	3	1	3	2	2.25	2	2	3	2	2.25	2	4	3	3	3	2.5	3	4	4	4	4	4	4	3.85714	4	3	5	5	4	4	4	4.14286	4	3	3	3	3	3	4	3	3.14286	4
545	0	3	0	4	2	1	4	2	3	2	4	2.75	3	3	4	3	3.25	5	3	4	4	4	3.33333	3	3	3	4	4	3	3	3.28571	3	3	4	4	4	3	4	3.57143	3.42857	5	5	4	4	4	4	4	4.28571	5
546	0	1	1	5	4	4	60	4	3	5	4	4	5	5	4	5	4.75	4	4	5	5	4.5	4.41667	4	4	5	3	6	5	5	4.57143	7	5	5	6	5	4	5	5.28571	4.92857	5	3	4	4	4	4	4	4	3
547	0	2	0	1	1	1	0	3	3	3	3	3	3	3	5	4	3.75	3	2	2	3	2.5	3.08333	3	3	3	3	3	4	3	3.14286	3	4	4	3	4	5	3	3.71429	3.42857	4	4	4	3	4	4	3	3.71429	4
548	0	2	0	3	3	3	18	2	3	3	3	2.75	3	3	3	3	3	3	3	4	3	3.25	3	3	3	3	3	3	3	3	3	2	3	4	3	3	3	3	3	3	3	5	4	4	5	4	5	4.28571	3
549	1	1	0	3	4	2	18	3	2	4	2	2.75	1	3	4	3	2.75	5	5	5	5	5	3.5	3	4	3	3	3	4	4	3.42857	2	3	4	4	4	5	4	3.71429	3.57143	2	3	2	3	2	4	3	2.71429	2
550	1	3	1	3	4	3	27	3	3	3	3	3	3	3	4	4	3.5	4	4	5	3	4	3.5	4	4	4	4	4	5	4	4.14286	3	1	3	3	4	3	4	3	3.57143	3	3	3	2	2	3	2	2.57143	3
551	0	3	1	3	1	3	0	2	2	3	2	2.25	4	4	4	3	3.75	3	1	3	2	2.25	2.75	6	6	7	5	5	7	7	6.14286	5	5	5	5	5	5	5	5	5.57143	3	2	1	2	3	3	3	2.42857	2
552	1	4	1	1	1	2	0	4	5	5	4	4.5	3	5	3	4	3.75	3	4	4	4	3.75	4	4	4	6	5	5	4	5	4.71429	4	5	5	4	5	4	5	4.57143	4.64286	5	4	4	4	4	5	4	4.28571	4
553	1	4	0	3	5	3	36	3	3	3	3	3	4	3	4	4	3.75	5	4	4	3	4	3.58333	6	7	5	7	5	5	6	5.85714	5	4	5	6	4	5	6	5	5.42857	3	4	4	5	3	3	4	3.71429	3
554	0	2	0	1	3	1	2	1	3	4	3	2.75	3	4	3	3	3.25	2	3	2	1	2	2.66667	3	3	3	3	4	3	3	3.14286	4	4	5	4	3	4	4	4	3.57143	3	4	4	4	4	4	5	4	5
555	1	1	0	3	2	3	9	3	3	3	3	3	2	3	4	3	3	2	2	3	3	2.5	2.83333	4	4	3	3	3	4	4	3.57143	3	4	3	2	4	3	3	3.14286	3.35714	5	5	5	4	5	3	4	4.42857	5
556	0	1	0	5	5	5	100	3	2	3	3	2.75	5	5	5	5	5	3	3	2	3	2.75	3.5	4	5	5	5	4	5	4	4.57143	3	4	3	3	2	5	3	3.28571	3.92857	2	3	2	3	2	3	3	2.57143	1
557	1	2	0	4	4	2	24	2	3	2	3	2.5	3	3	2	3	2.75	3	2	2	2	2.25	2.5	1	3	4	3	4	3	3	3	3	3	4	5	5	3	4	3.85714	3.42857	4	3	2	3	3	3	3	3	3
558	1	4	0	4	3	5	40	5	5	3	4	4.25	5	5	5	5	5	3	3	4	3	3.25	4.16667	7	5	5	7	6	5	6	5.85714	6	7	5	4	5	6	6	5.57143	5.71429	2	2	3	1	2	2	3	2.14286	1
559	0	3	0	1	2	3	3	4	3	2	3	3	5	5	5	4	4.75	3	3	4	4	3.5	3.75	3	4	4	4	4	4	4	3.85714	3	4	4	3	4	3	4	3.57143	3.71429	2	3	3	2	3	3	2	2.57143	3
560	0	4	0	1	1	2	0	3	2	3	3	2.75	3	3	3	3	3	2	2	1	2	1.75	2.5	4	3	3	3	4	3	3	3.28571	2	3	3	3	3	3	3	2.85714	3.07143	4	2	3	3	2	3	3	2.85714	3
561	0	4	1	4	3	2	16	3	2	3	2	2.5	3	2	2	2	2.25	2	1	3	2	2	2.25	5	5	5	4	4	5	5	4.71429	5	7	5	5	7	4	7	5.71429	5.21429	3	3	3	3	1	3	2	2.57143	4
562	0	4	0	1	2	1	1	3	4	4	4	3.75	4	4	4	5	4.25	4	3	3	4	3.5	3.83333	5	6	4	5	5	5	5	5	5	6	7	6	5	7	6	6	5.5	2	3	2	2	2	1	3	2.14286	3
563	1	1	0	4	4	4	48	3	2	3	2	2.5	3	2	3	2	2.5	3	3	5	4	3.75	2.91667	5	5	5	4	6	7	5	5.28571	4	6	5	7	5	5	5	5.28571	5.28571	4	4	4	4	5	4	4	4.14286	3
564	1	3	0	1	1	2	0	4	5	4	5	4.5	3	4	3	4	3.5	5	5	4	3	4.25	4.08333	7	6	5	4	7	4	5	5.42857	5	5	5	6	5	5	6	5.28571	5.35714	4	4	3	4	4	3	4	3.71429	3
565	1	4	1	2	3	1	4	4	3	3	4	3.5	3	4	4	4	3.75	5	4	3	5	4.25	3.83333	3	3	3	4	4	4	4	3.57143	3	3	4	4	3	3	3	3.28571	3.42857	3	4	4	3	4	4	4	3.71429	3
566	1	4	1	4	3	3	24	5	4	3	4	4	3	4	5	3	3.75	5	5	5	4	4.75	4.16667	7	5	7	7	6	7	6	6.42857	5	4	5	5	5	6	4	4.85714	5.64286	3	4	4	3	3	3	3	3.28571	2
567	1	3	1	4	5	5	80	5	5	5	3	4.5	5	4	5	5	4.75	5	4	4	4	4.25	4.5	7	6	7	5	4	7	7	6.14286	7	6	7	5	7	7	6	6.42857	6.28571	2	3	2	3	2	2	2	2.28571	2
568	0	3	1	3	2	4	12	3	3	3	4	3.25	3	2	3	3	2.75	3	2	2	3	2.5	2.83333	5	6	4	4	5	4	4	4.57143	3	5	4	6	5	5	4	4.57143	4.57143	4	3	2	2	2	3	5	3	3
569	1	4	0	1	1	3	0	4	2	2	3	2.75	3	4	4	3	3.5	4	5	4	4	4.25	3.5	3	3	5	4	3	5	4	3.85714	4	5	3	3	3	5	3	3.71429	3.78571	1	3	3	3	2	2	3	2.42857	3
570	0	3	0	1	1	2	0	3	2	2	2	2.25	3	3	3	3	3	4	4	2	2	3	2.75	5	6	6	7	5	5	4	5.42857	5	5	5	5	5	5	5	5	5.21429	2	3	3	3	3	3	2	2.71429	5
571	0	2	0	3	4	3	27	4	3	3	3	3.25	3	2	4	3	3	1	2	2	2	1.75	2.66667	3	3	4	5	3	5	4	3.85714	3	3	4	4	4	3	2	3.28571	3.57143	3	3	5	5	4	4	4	4	3
572	1	4	1	1	1	1	0	3	3	3	2	2.75	3	4	4	4	3.75	1	3	2	3	2.25	2.91667	4	6	4	3	4	5	5	4.42857	3	3	4	2	3	3	3	3	3.71429	4	4	4	5	4	5	5	4.42857	5
573	0	4	0	2	2	3	6	3	3	2	2	2.5	3	3	2	2	2.5	1	2	3	1	1.75	2.25	4	4	4	4	5	5	5	4.42857	5	7	7	7	7	7	6	6.57143	5.5	3	3	3	3	3	4	2	3	3
574	0	2	1	3	4	5	45	5	5	3	5	4.5	4	3	4	4	3.75	4	3	5	3	3.75	4	4	4	4	4	4	4	3	3.85714	2	3	3	3	4	4	4	3.28571	3.57143	4	4	4	4	4	3	4	3.85714	3
575	1	3	1	1	1	2	0	3	3	2	3	2.75	2	2	3	3	2.5	2	2	3	3	2.5	2.58333	4	3	5	4	3	3	3	3.57143	5	7	6	5	4	5	5	5.28571	4.42857	4	3	3	2	3	2	2	2.71429	4
576	0	4	1	2	1	1	0	3	3	4	4	3.5	4	4	4	4	4	5	4	4	4	4.25	3.91667	4	6	4	7	5	5	7	5.42857	7	7	6	7	5	7	6	6.42857	5.92857	3	2	3	3	2	3	3	2.71429	3
577	0	1	0	3	4	4	36	3	2	3	2	2.5	3	3	3	4	3.25	3	4	2	4	3.25	3	4	5	4	3	4	4	3	3.85714	4	4	5	5	2	3	3	3.71429	3.78571	4	3	3	3	3	3	2	3	4
578	0	4	1	1	1	1	0	2	4	3	2	2.75	3	3	3	4	3.25	5	4	3	5	4.25	3.41667	4	3	3	4	5	4	4	3.85714	7	7	5	4	6	4	5	5.42857	4.64286	3	3	2	2	2	2	3	2.42857	3
579	1	3	1	3	4	5	45	2	3	3	3	2.75	3	4	3	3	3.25	2	3	3	2	2.5	2.83333	4	4	4	4	3	5	5	4.14286	3	3	3	3	4	3	4	3.28571	3.71429	2	4	2	3	3	3	4	3	3
580	0	3	1	4	4	4	48	5	4	5	5	4.75	4	4	5	4	4.25	4	3	3	4	3.5	4.16667	6	5	5	5	4	4	4	4.71429	5	6	6	3	5	7	6	5.42857	5.07143	3	3	2	2	3	2	2	2.42857	2
581	1	3	0	3	2	3	9	4	4	5	4	4.25	4	5	5	4	4.5	3	5	4	4	4	4.25	4	4	7	4	4	4	5	4.57143	6	7	7	5	4	5	6	5.71429	5.14286	3	3	4	4	3	3	3	3.28571	4
582	0	2	0	5	5	5	100	3	5	3	3	3.5	5	4	4	4	4.25	3	2	4	5	3.5	3.75	4	3	3	4	4	3	4	3.57143	4	7	6	7	7	5	6	6	4.78571	2	3	2	1	3	2	2	2.14286	2
583	1	2	0	4	5	2	32	3	2	3	3	2.75	3	3	3	3	3	3	3	3	4	3.25	3	5	4	5	5	5	5	5	4.85714	6	7	5	5	5	5	5	5.42857	5.14286	2	3	1	3	1	3	3	2.28571	5
584	0	4	1	3	1	4	0	3	3	2	3	2.75	5	4	5	4	4.5	3	2	4	3	3	3.41667	5	5	5	4	5	5	5	4.85714	5	7	5	4	5	5	5	5.14286	5	3	3	3	3	3	3	3	3	3
585	1	3	1	5	5	4	80	4	5	5	5	4.75	4	4	4	3	3.75	3	4	4	4	3.75	4.08333	5	4	5	5	4	5	4	4.57143	6	6	7	5	5	5	5	5.57143	5.07143	2	2	3	2	3	3	3	2.57143	1
586	1	4	0	2	4	3	18	3	3	3	2	2.75	3	2	2	3	2.5	4	3	5	5	4.25	3.16667	5	5	4	6	4	4	4	4.57143	6	4	6	5	5	4	5	5	4.78571	2	2	3	3	1	3	3	2.42857	3
587	1	3	1	5	3	2	20	4	3	5	4	4	4	4	3	4	3.75	4	4	4	4	4	3.91667	5	4	6	6	6	5	6	5.42857	7	7	7	5	6	6	7	6.42857	5.92857	2	3	2	3	3	3	2	2.57143	3
588	1	1	1	3	4	2	18	2	3	2	3	2.5	3	3	3	3	3	2	2	2	3	2.25	2.58333	4	5	4	3	4	4	4	4	5	5	6	5	6	5	4	5.14286	4.57143	4	2	2	2	3	3	2	2.57143	3
589	1	4	0	4	4	4	48	3	4	5	4	4	4	4	4	4	4	5	5	4	4	4.5	4.16667	4	4	4	4	3	3	4	3.71429	6	5	5	5	5	6	6	5.42857	4.57143	3	4	3	3	3	3	3	3.14286	2
590	0	4	0	3	1	1	0	3	2	2	3	2.5	4	4	5	5	4.5	3	3	2	3	2.75	3.25	4	4	4	3	4	4	4	3.85714	4	3	4	3	3	4	4	3.57143	3.71429	4	4	4	3	4	4	4	3.85714	5
591	1	4	0	1	2	1	1	4	3	3	2	3	3	4	4	5	4	1	2	2	3	2	3	4	5	5	7	4	4	4	4.71429	5	4	7	4	7	4	6	5.28571	5	3	4	3	3	3	3	3	3.14286	5
592	0	1	1	5	4	3	45	3	3	2	2	2.5	2	3	3	3	2.75	3	2	3	3	2.75	2.66667	7	6	5	5	6	5	6	5.71429	5	6	4	4	3	5	5	4.57143	5.14286	5	4	3	4	4	5	4	4.14286	4
593	0	1	1	5	5	5	100	3	3	4	5	3.75	5	5	5	5	5	4	4	3	4	3.75	4.16667	5	5	5	6	5	3	5	4.85714	5	5	7	5	5	6	7	5.71429	5.28571	2	2	3	3	2	2	2	2.28571	2
594	0	2	0	5	5	5	100	4	5	4	5	4.5	4	4	4	4	4	3	4	4	5	4	4.16667	7	5	7	5	5	6	7	6	6	7	6	5	5	6	7	6	6	2	2	2	3	3	2	3	2.42857	1
595	0	1	1	5	4	2	30	3	4	3	3	3.25	4	4	3	4	3.75	4	3	4	3	3.5	3.5	3	4	5	4	4	4	4	4	4	5	4	4	4	5	3	4.14286	4.07143	3	3	2	2	2	2	1	2.14286	2
596	0	3	0	1	3	3	6	2	3	3	3	2.75	3	3	4	3	3.25	5	3	5	4	4.25	3.41667	3	3	4	3	4	3	3	3.28571	3	3	5	3	4	4	3	3.57143	3.42857	4	4	5	4	4	5	5	4.42857	4
597	1	1	1	4	4	4	48	3	3	2	2	2.5	2	3	3	3	2.75	3	3	2	3	2.75	2.66667	3	3	3	3	4	3	4	3.28571	4	5	3	3	3	4	4	3.71429	3.5	3	3	3	3	3	3	2	2.85714	2
598	1	2	1	5	4	4	60	3	2	3	3	2.75	3	3	4	4	3.5	4	3	4	3	3.5	3.25	4	4	3	4	4	4	4	3.85714	5	7	3	6	5	5	6	5.28571	4.57143	3	1	2	2	1	2	3	2	2
599	0	2	0	5	4	5	75	3	3	3	3	3	4	4	4	3	3.75	4	2	3	2	2.75	3.16667	5	5	5	7	5	5	5	5.28571	5	6	5	6	5	5	5	5.28571	5.28571	2	2	1	2	1	2	2	1.71429	2
600	1	2	0	3	1	1	0	3	2	3	2	2.5	4	4	3	4	3.75	4	4	3	3	3.5	3.25	6	4	4	6	5	5	6	5.14286	5	5	3	6	6	5	4	4.85714	5	3	1	3	1	2	3	2	2.14286	3
601	1	1	1	5	5	5	100	4	4	5	5	4.5	5	5	5	5	5	4	4	5	4	4.25	4.58333	4	4	4	4	4	4	4	4	4	6	5	5	4	7	7	5.42857	4.71429	2	2	3	2	1	3	3	2.28571	2
602	1	3	1	4	4	3	36	2	3	3	3	2.75	4	5	4	5	4.5	5	4	5	3	4.25	3.83333	7	7	7	7	7	7	5	6.71429	4	5	7	5	6	5	6	5.42857	6.07143	3	2	2	2	2	2	1	2	2
603	0	4	1	1	1	2	0	3	4	4	2	3.25	2	3	3	3	2.75	4	3	4	4	3.75	3.25	5	6	5	5	5	5	5	5.14286	7	7	7	5	7	7	6	6.57143	5.85714	4	3	3	2	5	3	4	3.42857	3
604	1	2	1	1	1	1	0	5	2	5	3	3.75	4	3	4	3	3.5	3	3	3	3	3	3.41667	4	5	5	5	4	5	4	4.57143	5	5	7	4	6	4	7	5.42857	5	3	1	1	2	2	2	3	2	2
605	0	3	1	5	5	5	100	5	4	5	4	4.5	4	4	5	4	4.25	3	5	4	3	3.75	4.16667	5	5	5	4	4	7	5	5	7	6	7	7	6	7	5	6.42857	5.71429	2	3	3	2	3	3	2	2.57143	3
606	1	3	1	1	1	2	0	3	3	3	3	3	3	3	3	3	3	4	3	3	3	3.25	3.08333	4	4	4	4	4	5	3	4	3	4	5	2	4	3	3	3.42857	3.71429	5	4	4	4	4	5	4	4.28571	5
607	0	1	0	5	5	5	100	4	4	3	3	3.5	4	3	3	3	3.25	3	1	4	2	2.5	3.08333	5	5	5	5	3	4	5	4.57143	4	5	5	6	5	5	4	4.85714	4.71429	2	1	3	3	3	2	2	2.28571	3
608	0	2	0	4	2	4	16	3	2	3	3	2.75	3	3	4	4	3.5	2	2	2	2	2	2.75	4	5	4	5	5	4	4	4.42857	4	3	3	3	4	1	3	3	3.71429	3	4	4	3	4	3	4	3.57143	4
609	1	2	1	4	2	4	16	2	2	3	2	2.25	2	2	3	2	2.25	2	3	3	3	2.75	2.41667	3	4	5	3	4	3	3	3.57143	4	5	4	3	4	4	3	3.85714	3.71429	1	3	3	3	2	2	2	2.28571	5
610	1	2	0	1	2	1	1	2	3	3	2	2.5	3	3	2	3	2.75	3	4	3	2	3	2.75	4	4	3	4	3	3	4	3.57143	4	4	3	4	4	3	5	3.85714	3.71429	3	5	4	4	4	5	3	4	4
611	0	4	0	3	1	2	0	2	1	1	2	1.5	4	4	4	3	3.75	3	3	3	1	2.5	2.58333	3	3	4	3	4	3	5	3.57143	3	4	3	3	4	3	4	3.42857	3.5	5	5	3	3	4	3	4	3.85714	5
612	0	4	1	4	3	5	40	2	2	3	3	2.5	3	2	3	3	2.75	3	3	3	5	3.5	2.91667	7	6	6	7	5	5	7	6.14286	7	6	5	6	4	6	6	5.71429	5.92857	2	3	2	2	3	2	3	2.42857	2
613	1	3	0	1	1	1	0	3	4	3	3	3.25	4	4	4	4	4	3	3	2	3	2.75	3.33333	4	3	3	4	3	3	3	3.28571	4	3	4	3	4	4	3	3.57143	3.42857	3	3	3	3	4	3	4	3.28571	5
614	0	2	1	1	1	3	0	3	3	2	1	2.25	5	3	5	5	4.5	2	3	2	1	2	2.91667	4	5	4	4	3	5	5	4.28571	3	4	5	5	4	5	5	4.42857	4.35714	4	2	2	3	3	3	3	2.85714	4
615	0	1	1	5	5	5	100	4	2	1	2	2.25	5	5	4	4	4.5	3	2	3	2	2.5	3.08333	5	7	5	5	7	4	4	5.28571	5	6	5	6	5	5	6	5.42857	5.35714	2	2	3	2	2	2	3	2.28571	2
616	0	1	0	4	5	5	80	4	4	4	5	4.25	4	4	4	4	4	5	3	5	5	4.5	4.25	3	3	3	5	4	3	4	3.57143	5	5	3	5	4	4	4	4.28571	3.92857	3	3	4	3	4	4	3	3.42857	4
617	1	4	1	3	5	4	48	4	5	5	4	4.5	4	4	5	4	4.25	5	5	5	4	4.75	4.5	5	5	5	4	5	4	6	4.85714	5	5	6	5	7	6	7	5.85714	5.35714	2	2	2	2	3	2	2	2.14286	2
618	1	1	1	2	4	3	18	3	4	2	3	3	4	4	3	4	3.75	4	4	5	3	4	3.58333	4	5	4	4	4	5	3	4.14286	4	5	5	6	5	5	4	4.85714	4.5	4	5	5	3	3	4	4	4	3
619	1	3	0	3	4	5	45	5	4	4	5	4.5	5	5	4	5	4.75	4	5	4	3	4	4.41667	7	5	5	5	7	7	5	5.85714	7	6	7	7	6	6	6	6.42857	6.14286	2	1	1	2	2	2	3	1.85714	2
620	1	4	1	2	5	1	8	4	3	3	3	3.25	4	4	5	4	4.25	3	4	4	5	4	3.83333	5	6	6	7	5	4	4	5.28571	6	5	7	5	5	7	7	6	5.64286	3	4	4	4	4	4	4	3.85714	2
621	1	4	1	4	4	5	60	4	4	4	4	4	4	5	4	4	4.25	3	2	3	1	2.25	3.5	5	7	7	5	5	5	5	5.57143	3	5	5	3	4	5	4	4.14286	4.85714	3	2	3	3	2	2	3	2.57143	2
622	0	4	1	2	4	3	18	3	5	4	5	4.25	4	4	5	4	4.25	3	3	2	3	2.75	3.75	3	3	4	3	4	4	3	3.42857	3	4	3	4	4	3	4	3.57143	3.5	4	4	4	3	3	4	3	3.57143	4
623	1	2	0	2	1	3	0	2	2	2	2	2	3	3	2	3	2.75	2	2	2	3	2.25	2.33333	3	3	4	3	4	3	3	3.28571	3	4	4	5	4	5	4	4.14286	3.71429	5	5	3	4	4	3	4	4	4
624	0	1	1	1	2	2	2	2	3	1	2	2	3	3	2	3	2.75	4	3	3	5	3.75	2.83333	4	4	4	5	4	4	3	4	4	4	3	3	4	3	3	3.42857	3.71429	3	4	4	4	3	5	3	3.71429	4
625	1	4	1	2	2	3	6	5	5	4	5	4.75	3	3	3	3	3	5	4	5	4	4.5	4.08333	5	4	5	7	7	7	6	5.85714	4	4	5	4	4	5	5	4.42857	5.14286	4	3	3	4	3	3	3	3.28571	3
626	1	3	1	3	2	3	9	3	2	4	2	2.75	5	4	5	5	4.75	5	5	5	4	4.75	4.08333	4	3	4	3	3	4	3	3.42857	3	3	4	3	3	3	3	3.14286	3.28571	3	2	3	2	2	1	3	2.28571	4
627	0	1	1	4	5	2	32	5	4	5	4	4.5	4	4	4	4	4	4	5	4	4	4.25	4.25	4	4	5	4	4	4	4	4.14286	3	3	4	5	4	3	5	3.85714	4	3	5	3	3	4	4	4	3.71429	3
628	0	1	1	5	4	2	30	1	3	3	3	2.5	3	4	3	3	3.25	5	5	4	5	4.75	3.5	3	4	3	3	3	4	3	3.28571	2	2	3	3	3	4	3	2.85714	3.07143	5	4	5	5	5	4	5	4.71429	5
629	0	3	0	4	3	3	24	1	2	2	2	1.75	4	2	3	3	3	3	3	2	3	2.75	2.5	4	3	3	4	4	2	4	3.42857	3	3	4	3	4	3	4	3.42857	3.42857	5	4	5	4	4	4	5	4.42857	4
630	0	2	1	4	5	4	64	5	4	4	5	4.5	5	4	5	5	4.75	4	5	4	3	4	4.41667	5	4	5	7	4	5	4	4.85714	5	6	5	7	5	6	5	5.57143	5.21429	1	4	4	2	3	3	4	3	2
631	1	1	0	1	1	2	0	2	2	2	3	2.25	2	2	2	1	1.75	2	3	1	3	2.25	2.08333	3	3	3	4	3	4	4	3.42857	4	2	3	3	3	4	3	3.14286	3.28571	4	5	3	4	5	4	4	4.14286	5
632	0	1	0	3	2	3	9	3	3	2	3	2.75	5	4	3	3	3.75	4	4	3	4	3.75	3.41667	4	4	5	3	4	4	5	4.14286	6	4	5	4	5	5	6	5	4.57143	5	3	5	5	3	3	5	4.14286	5
633	1	2	0	5	3	4	40	4	5	3	5	4.25	4	4	5	5	4.5	5	4	4	5	4.5	4.41667	3	4	3	3	5	3	4	3.57143	5	5	5	5	4	5	5	4.85714	4.21429	5	4	3	4	3	3	3	3.57143	2
634	1	4	0	1	2	1	1	2	1	1	2	1.5	3	4	3	4	3.5	2	3	1	3	2.25	2.41667	3	4	3	3	4	3	4	3.42857	4	3	5	3	4	4	5	4	3.71429	4	4	5	5	5	4	5	4.57143	5
635	1	2	1	2	3	2	8	4	5	4	4	4.25	5	3	3	3	3.5	4	3	3	3	3.25	3.66667	3	3	4	4	4	3	3	3.42857	3	4	4	3	4	4	3	3.57143	3.5	3	4	3	3	1	3	1	2.57143	3
636	0	1	1	4	4	5	60	3	3	4	4	3.5	2	4	4	3	3.25	1	2	2	2	1.75	2.83333	5	6	6	7	5	5	6	5.71429	4	4	3	5	4	7	4	4.42857	5.07143	4	5	3	4	3	3	3	3.57143	5
637	1	2	0	2	3	2	8	3	3	3	3	3	3	3	4	3	3.25	3	3	3	3	3	3.08333	7	6	7	5	5	5	6	5.85714	5	5	4	5	3	4	5	4.42857	5.14286	1	3	3	3	3	3	3	2.71429	4
638	1	2	0	1	1	2	0	2	2	2	2	2	4	3	3	3	3.25	2	3	1	2	2	2.41667	4	3	3	3	3	3	3	3.14286	3	1	3	4	5	3	3	3.14286	3.14286	4	4	4	5	3	4	4	4	4
639	0	1	0	3	1	2	0	3	3	2	3	2.75	2	3	3	2	2.5	3	4	5	3	3.75	3	4	3	4	3	3	4	5	3.71429	5	5	5	5	5	5	5	5	4.35714	5	4	5	4	4	4	4	4.28571	4
640	1	2	1	3	5	4	48	3	4	4	4	3.75	4	5	4	3	4	4	5	3	4	4	3.91667	4	4	5	4	5	4	4	4.28571	3	4	3	4	3	5	4	3.71429	4	2	2	3	2	3	1	2	2.14286	2
641	0	4	0	3	5	4	48	2	2	3	3	2.5	4	5	5	5	4.75	5	4	5	3	4.25	3.83333	5	7	5	5	6	4	5	5.28571	4	5	5	7	3	5	7	5.14286	5.21429	2	3	2	3	2	2	3	2.42857	3
642	0	2	0	3	2	2	6	3	4	3	3	3.25	3	3	3	2	2.75	5	4	4	4	4.25	3.41667	3	4	3	2	3	3	3	3	5	3	4	4	3	5	3	3.85714	3.42857	5	5	4	5	4	4	5	4.57143	3
643	1	4	1	2	3	2	8	3	3	4	4	3.5	5	5	5	5	5	2	3	3	3	2.75	3.75	4	3	4	4	4	3	4	3.71429	4	5	3	5	4	5	3	4.14286	3.92857	5	4	5	5	5	4	4	4.57143	3
644	0	2	0	3	2	1	3	4	4	5	3	4	4	5	2	4	3.75	3	2	3	3	2.75	3.5	4	3	3	3	3	4	3	3.28571	3	3	2	2	4	3	3	2.85714	3.07143	4	3	3	4	4	2	3	3.28571	4
645	0	3	0	3	2	3	9	2	3	2	3	2.5	3	4	4	4	3.75	3	4	3	4	3.5	3.25	6	5	5	5	6	4	5	5.14286	4	7	4	5	5	4	5	4.85714	5	3	2	4	3	4	4	3	3.28571	3
646	0	4	0	3	3	4	24	4	4	5	4	4.25	2	4	3	3	3	5	4	4	4	4.25	3.83333	5	5	5	5	5	5	6	5.14286	7	6	7	7	6	7	6	6.57143	5.85714	3	3	3	3	3	4	3	3.14286	3
647	1	1	1	2	1	2	0	2	2	1	3	2	3	3	3	3	3	4	2	3	3	3	2.66667	3	1	3	2	3	3	3	2.57143	3	3	3	4	3	3	3	3.14286	2.85714	3	4	4	4	4	4	4	3.85714	5
648	1	3	0	3	3	1	6	4	4	4	4	4	3	3	4	4	3.5	3	4	3	3	3.25	3.58333	5	6	5	4	6	5	7	5.42857	5	5	5	5	4	7	6	5.28571	5.35714	2	4	3	2	4	3	3	3	3
649	0	2	1	5	5	5	100	1	3	3	2	2.25	4	3	3	3	3.25	5	5	4	5	4.75	3.41667	4	6	4	3	4	4	5	4.28571	4	4	4	5	4	5	7	4.71429	4.5	3	4	3	5	4	4	4	3.85714	3
650	0	4	0	3	2	3	9	4	4	5	5	4.5	4	4	4	4	4	4	3	3	4	3.5	4	4	3	3	3	3	4	3	3.28571	5	5	5	5	4	5	4	4.71429	4	3	4	4	4	3	3	3	3.42857	3
651	1	1	1	4	4	4	48	2	4	3	3	3	3	3	3	3	3	3	4	3	3	3.25	3.08333	4	3	4	4	3	5	4	3.85714	6	4	6	7	7	7	6	6.14286	5	3	3	3	2	3	2	3	2.71429	4
652	1	3	1	1	2	1	1	3	2	3	2	2.5	3	3	3	3	3	3	4	3	4	3.5	3	4	5	5	5	3	4	5	4.42857	5	6	3	4	6	7	5	5.14286	4.78571	4	3	3	4	2	3	2	3	4
653	1	4	0	4	3	4	32	5	5	4	3	4.25	4	4	4	5	4.25	4	4	4	4	4	4.16667	6	4	6	5	5	6	6	5.42857	7	4	5	5	6	5	5	5.28571	5.35714	3	2	2	2	2	2	2	2.14286	2
654	1	2	1	2	2	1	2	3	4	4	4	3.75	4	5	4	4	4.25	3	3	3	3	3	3.66667	3	4	3	4	3	4	3	3.42857	5	5	6	6	5	4	5	5.14286	4.28571	3	3	2	2	3	1	4	2.57143	2
655	0	1	0	4	5	3	48	3	4	3	3	3.25	2	3	3	3	2.75	4	5	4	4	4.25	3.41667	5	7	4	5	5	5	5	5.14286	3	4	3	3	5	3	6	3.85714	4.5	5	4	4	4	5	4	4	4.28571	1
656	0	4	1	1	1	1	0	2	3	2	3	2.5	4	5	4	5	4.5	3	5	4	4	4	3.66667	7	7	5	5	7	5	7	6.14286	7	5	3	4	7	4	5	5	5.57143	4	4	5	5	4	4	5	4.42857	3
657	0	1	1	4	3	5	40	2	3	3	3	2.75	3	4	2	3	3	4	4	3	3	3.5	3.08333	3	4	4	3	3	4	3	3.42857	5	6	6	4	3	6	5	5	4.21429	3	2	3	3	2	4	2	2.71429	3
658	0	3	0	2	2	3	6	2	3	4	2	2.75	3	3	3	4	3.25	5	4	5	4	4.5	3.5	2	3	3	3	3	3	3	2.85714	3	4	3	3	5	4	3	3.57143	3.21429	3	3	3	3	4	2	3	3	4
659	0	1	0	2	4	2	12	2	3	2	2	2.25	2	3	3	2	2.5	2	2	3	3	2.5	2.41667	4	4	4	4	5	4	4	4.14286	4	4	3	5	4	4	3	3.85714	4	4	4	4	4	5	4	4	4.14286	2
660	0	3	1	5	5	2	40	3	4	3	3	3.25	2	3	2	3	2.5	1	3	2	2	2	2.58333	3	4	4	3	3	3	3	3.28571	3	2	4	2	3	3	3	2.85714	3.07143	4	4	4	4	4	4	5	4.14286	4
661	0	1	1	1	1	2	0	3	2	2	2	2.25	4	3	1	3	2.75	4	4	4	5	4.25	3.08333	4	4	4	3	4	4	4	3.85714	6	7	6	4	4	4	4	5	4.42857	3	4	4	5	5	4	4	4.14286	3
662	0	1	0	4	5	3	48	3	3	2	3	2.75	3	3	2	3	2.75	3	3	3	2	2.75	2.75	5	5	5	4	4	5	5	4.71429	3	3	5	3	5	3	3	3.57143	4.14286	2	3	2	3	1	3	2	2.28571	3
663	0	3	0	5	4	5	75	4	4	5	4	4.25	5	5	5	5	5	4	5	5	4	4.5	4.58333	5	5	7	6	5	5	7	5.71429	6	5	5	5	7	7	7	6	5.85714	3	2	3	3	2	2	1	2.28571	2
664	1	1	0	5	4	3	45	4	3	5	5	4.25	5	4	4	5	4.5	5	5	5	5	5	4.58333	6	7	6	6	5	5	6	5.85714	3	4	4	3	4	4	5	3.85714	4.85714	3	3	4	4	3	3	2	3.14286	4
665	0	1	0	5	4	4	60	4	2	3	4	3.25	3	2	4	3	3	2	3	2	2	2.25	2.83333	3	4	4	3	4	3	4	3.57143	4	5	5	5	5	5	5	4.85714	4.21429	3	3	2	3	1	1	1	2	4
666	1	2	1	2	3	4	16	5	4	4	4	4.25	5	4	4	5	4.5	5	4	5	4	4.5	4.41667	5	4	4	4	5	4	4	4.28571	3	3	3	5	3	4	4	3.57143	3.92857	2	2	3	3	2	3	3	2.57143	3
667	0	4	0	2	1	2	0	3	3	4	3	3.25	4	5	4	4	4.25	4	3	3	2	3	3.5	4	4	5	4	6	4	4	4.42857	3	2	3	4	3	3	4	3.14286	3.78571	5	4	3	4	4	4	3	3.85714	4
668	1	4	0	3	4	3	27	4	4	5	5	4.5	4	3	4	3	3.5	4	4	3	4	3.75	3.91667	4	5	5	5	4	7	4	4.85714	5	6	5	6	6	7	5	5.71429	5.28571	3	3	3	2	3	3	2	2.71429	3
669	0	4	0	1	2	2	2	3	3	2	3	2.75	4	4	5	4	4.25	3	4	3	4	3.5	3.5	4	4	4	4	3	4	5	4	4	4	4	6	4	5	4	4.42857	4.21429	4	4	3	4	4	4	5	4	4
670	1	2	0	2	3	1	4	3	3	2	3	2.75	4	3	4	3	3.5	2	2	3	3	2.5	2.91667	3	4	4	3	4	2	3	3.28571	3	5	2	4	3	2	3	3.14286	3.21429	5	3	4	5	3	5	4	4.14286	5
671	0	1	0	4	3	3	24	3	3	3	4	3.25	4	4	5	5	4.5	3	4	2	3	3	3.58333	4	3	4	3	3	3	4	3.42857	5	6	4	6	6	6	5	5.42857	4.42857	2	2	2	3	3	2	2	2.28571	3
672	0	4	1	1	1	2	0	3	3	4	3	3.25	4	3	4	4	3.75	5	4	5	5	4.75	3.91667	4	4	4	4	5	5	5	4.42857	7	7	5	5	6	6	5	5.85714	5.14286	5	4	5	4	4	4	4	4.28571	3
673	1	1	1	4	1	3	0	3	4	3	3	3.25	2	3	2	2	2.25	2	2	2	2	2	2.5	3	4	4	3	4	4	4	3.71429	3	3	3	5	3	3	3	3.28571	3.5	3	1	3	4	2	3	2	2.57143	3
674	0	4	1	2	2	3	6	3	4	5	5	4.25	5	5	4	5	4.75	4	2	3	4	3.25	4.08333	4	5	5	4	6	5	5	4.85714	6	7	7	7	7	7	5	6.57143	5.71429	5	4	3	3	3	4	4	3.71429	3
675	1	3	1	3	4	4	36	5	4	4	3	4	4	5	5	4	4.5	3	3	3	2	2.75	3.75	4	4	4	4	3	4	5	4	3	6	4	3	3	5	4	4	4	2	3	1	3	2	2	2	2.14286	4
676	0	2	0	5	4	4	60	4	5	5	5	4.75	4	4	5	4	4.25	4	5	4	5	4.5	4.5	6	5	7	7	6	5	6	6	6	5	7	7	7	6	5	6.14286	6.07143	2	3	3	3	2	3	2	2.57143	1
677	1	4	0	2	2	2	4	5	4	3	4	4	4	3	3	3	3.25	3	4	3	4	3.5	3.58333	3	3	3	3	4	3	4	3.28571	3	3	3	3	3	3	3	3	3.14286	3	3	2	2	3	2	3	2.57143	3
678	0	1	0	4	3	3	24	4	3	3	4	3.5	3	3	3	1	2.5	4	3	3	3	3.25	3.08333	3	4	4	4	3	3	3	3.42857	4	7	5	6	6	4	5	5.28571	4.35714	4	3	5	4	4	5	4	4.14286	5
679	1	2	1	3	2	3	9	3	3	3	3	3	3	3	3	3	3	3	2	2	2	2.25	2.75	2	3	3	4	2	3	3	2.85714	4	4	4	4	4	4	3	3.85714	3.35714	4	4	4	5	4	5	4	4.28571	4
680	0	1	1	5	5	5	100	4	5	5	5	4.75	4	5	5	4	4.5	5	4	4	5	4.5	4.58333	7	5	5	4	5	5	4	5	5	5	7	5	4	4	5	5	5	2	1	2	3	1	1	1	1.57143	3
681	1	4	0	1	2	1	1	4	4	4	3	3.75	5	4	4	4	4.25	4	4	4	5	4.25	4.08333	6	6	5	6	5	7	6	5.85714	7	5	5	7	5	6	5	5.71429	5.78571	3	2	1	2	1	3	1	1.85714	3
682	1	4	0	2	1	2	0	3	3	2	2	2.5	2	3	3	2	2.5	2	2	2	3	2.25	2.41667	5	7	4	5	6	6	7	5.71429	6	4	6	7	5	7	7	6	5.85714	5	5	4	4	4	3	4	4.14286	3
683	0	4	0	4	4	3	36	5	5	4	5	4.75	5	4	4	4	4.25	5	5	3	3	4	4.33333	4	4	4	4	3	4	5	4	5	5	5	4	3	4	3	4.14286	4.07143	3	3	4	3	3	3	3	3.14286	3
684	0	1	0	4	3	5	40	3	5	4	4	4	3	4	4	3	3.5	3	3	4	3	3.25	3.58333	5	5	7	6	7	5	3	5.42857	7	6	6	5	5	6	5	5.71429	5.57143	4	3	4	4	3	4	3	3.57143	3
685	0	1	0	4	4	4	48	5	4	3	3	3.75	5	3	4	4	4	3	3	3	4	3.25	3.66667	4	5	4	3	4	4	4	4	5	5	5	7	5	6	7	5.71429	4.85714	2	3	2	2	2	2	3	2.28571	2
686	0	2	0	5	3	4	40	4	4	3	3	3.5	5	4	5	4	4.5	2	2	3	3	2.5	3.5	5	4	7	7	5	5	5	5.42857	5	4	5	5	6	7	7	5.57143	5.5	2	3	3	3	2	3	3	2.71429	2
687	1	3	0	3	5	5	60	4	3	4	5	4	4	4	4	3	3.75	4	4	3	3	3.5	3.75	4	5	5	5	4	5	4	4.57143	4	4	5	4	4	5	4	4.28571	4.42857	1	2	2	1	2	2	2	1.71429	3
688	1	4	0	4	3	3	24	5	5	5	5	5	4	4	4	4	4	4	5	4	4	4.25	4.41667	7	6	5	7	5	5	4	5.57143	7	7	6	7	5	7	7	6.57143	6.07143	4	2	1	3	3	3	3	2.71429	2
689	1	3	0	1	1	1	0	4	4	4	4	4	4	5	5	5	4.75	4	3	3	3	3.25	4	5	7	5	4	5	5	3	4.85714	6	5	5	4	4	5	5	4.85714	4.85714	2	3	3	3	3	2	2	2.57143	3
690	1	4	0	1	1	2	0	3	3	2	3	2.75	3	2	3	3	2.75	4	2	3	2	2.75	2.75	4	4	5	4	4	4	5	4.28571	4	4	3	5	4	3	3	3.71429	4	2	4	5	5	4	4	5	4.14286	3
691	0	4	1	4	3	3	24	4	3	3	3	3.25	5	4	4	4	4.25	5	5	4	5	4.75	4.08333	4	4	3	3	3	3	4	3.42857	6	6	7	7	6	6	6	6.28571	4.85714	4	4	5	5	3	4	5	4.28571	4
692	1	1	0	2	2	3	6	1	2	2	2	1.75	2	3	2	2	2.25	1	3	1	4	2.25	2.08333	1	4	3	3	4	4	4	3.28571	4	5	5	4	4	5	4	4.42857	3.85714	4	5	5	5	4	5	4	4.57143	5
693	1	4	0	2	4	2	12	2	2	4	3	2.75	3	3	3	3	3	3	3	5	5	4	3.25	4	3	4	4	4	3	3	3.57143	4	3	4	4	4	4	4	3.85714	3.71429	3	3	2	3	2	2	3	2.57143	5
694	1	3	0	2	4	2	12	3	3	4	3	3.25	4	5	4	5	4.5	4	3	4	3	3.5	3.75	4	5	3	5	5	5	5	4.57143	5	4	5	5	5	5	6	5	4.78571	3	3	3	4	3	3	3	3.14286	4
695	0	2	1	5	5	5	100	5	4	4	4	4.25	3	3	3	3	3	3	3	4	4	3.5	3.58333	6	5	7	6	7	5	7	6.14286	5	7	6	5	6	5	7	5.85714	6	2	4	2	2	2	2	2	2.28571	2
696	1	1	0	2	3	1	4	4	3	3	3	3.25	4	3	4	3	3.5	2	3	2	3	2.5	3.08333	5	7	4	6	4	5	5	5.14286	3	3	2	3	3	4	4	3.14286	4.14286	1	2	3	3	2	3	1	2.14286	5
697	0	3	0	5	3	4	40	4	2	2	3	2.75	5	4	4	4	4.25	4	3	4	3	3.5	3.5	4	6	4	3	3	5	4	4.14286	4	3	3	3	4	3	3	3.28571	3.71429	3	3	4	4	4	4	4	3.71429	4
698	0	3	0	4	5	4	64	3	4	3	3	3.25	3	2	2	3	2.5	2	3	3	4	3	2.91667	5	3	4	5	5	5	4	4.42857	5	7	6	5	6	6	5	5.71429	5.07143	2	2	1	2	2	2	3	2	3
699	1	1	0	3	2	3	9	3	2	2	2	2.25	4	3	5	4	4	2	2	2	2	2	2.75	4	3	4	4	4	3	3	3.57143	4	3	3	4	4	3	3	3.42857	3.5	3	4	3	4	4	5	4	3.85714	4
700	0	1	1	4	3	3	24	2	2	3	2	2.25	5	4	3	4	4	3	3	3	4	3.25	3.16667	5	5	5	5	5	5	4	4.85714	7	5	6	5	4	7	7	5.85714	5.35714	2	3	3	3	4	3	2	2.85714	3
701	0	1	0	4	4	4	48	4	4	2	4	3.5	3	3	3	2	2.75	4	3	4	3	3.5	3.25	4	4	5	5	6	6	5	5	3	5	7	7	7	7	5	5.85714	5.42857	4	4	4	3	4	5	4	4	3
702	0	2	1	3	3	2	12	4	5	5	5	4.75	4	5	3	4	4	3	3	3	3	3	3.91667	4	6	4	4	7	5	5	5	6	5	6	7	6	5	7	6	5.5	3	2	2	3	2	3	2	2.42857	2
703	1	2	0	1	1	1	0	3	3	2	1	2.25	4	3	3	4	3.5	2	2	2	1	1.75	2.5	3	4	3	4	3	3	3	3.28571	3	4	4	3	4	3	3	3.42857	3.35714	4	4	5	4	4	5	5	4.42857	5
704	0	1	0	5	5	5	100	4	5	3	4	4	5	5	4	5	4.75	3	5	3	5	4	4.25	5	7	7	6	6	6	6	6.14286	5	5	7	4	7	5	5	5.42857	5.78571	2	1	2	2	2	2	2	1.85714	2
705	1	3	1	1	2	3	3	4	3	5	5	4.25	5	4	3	4	4	4	2	3	2	2.75	3.66667	5	6	6	5	6	5	5	5.42857	6	5	4	5	3	5	4	4.57143	5	3	3	4	3	4	3	4	3.42857	3
706	0	3	0	3	3	5	30	3	3	2	3	2.75	3	3	3	3	3	2	3	2	1	2	2.58333	4	5	6	4	4	5	5	4.71429	7	5	5	6	5	6	5	5.57143	5.14286	5	4	3	5	5	4	5	4.42857	3
707	0	2	1	1	1	1	0	3	3	3	3	3	4	3	3	4	3.5	4	4	3	4	3.75	3.41667	7	7	5	7	6	7	6	6.42857	5	5	5	6	6	3	5	5	5.71429	3	4	4	5	5	3	3	3.85714	3
708	0	1	1	5	5	4	80	3	4	3	3	3.25	4	5	5	5	4.75	3	3	3	4	3.25	3.75	5	5	4	5	4	4	5	4.57143	3	6	5	4	3	4	4	4.14286	4.35714	1	3	1	1	2	2	3	1.85714	2
709	1	1	0	3	3	4	24	4	5	4	5	4.5	4	4	5	4	4.25	3	3	3	1	2.5	3.75	6	4	5	5	5	4	5	4.85714	4	4	6	3	5	4	5	4.42857	4.64286	3	2	3	2	4	3	3	2.85714	3
710	0	4	1	1	1	1	0	3	3	4	4	3.5	3	3	3	3	3	3	3	1	3	2.5	3	5	5	4	5	4	5	5	4.71429	6	5	6	5	4	6	5	5.28571	5	4	3	4	4	4	3	4	3.71429	3
711	0	1	0	1	3	2	4	3	2	2	2	2.25	3	2	3	3	2.75	2	2	2	2	2	2.33333	3	3	4	4	4	4	3	3.57143	2	4	3	3	3	3	3	3	3.28571	4	3	3	4	4	3	3	3.42857	5
712	0	2	0	3	1	3	0	4	3	4	3	3.5	3	3	3	3	3	2	5	3	4	3.5	3.33333	5	5	4	5	5	4	4	4.57143	3	4	5	4	5	4	4	4.14286	4.35714	5	4	4	5	5	3	4	4.28571	4
713	1	4	1	3	3	4	24	4	3	5	3	3.75	4	3	4	4	3.75	4	5	5	4	4.5	4	4	4	4	4	3	4	4	3.85714	5	5	4	5	6	3	4	4.57143	4.21429	3	4	1	2	3	2	2	2.42857	4
714	0	4	0	2	2	2	4	2	2	4	3	2.75	3	3	3	3	3	3	4	5	3	3.75	3.16667	4	6	4	4	5	5	3	4.42857	5	3	6	6	5	4	5	4.85714	4.64286	5	5	5	4	4	3	4	4.28571	5
715	0	2	1	5	5	5	100	5	5	5	4	4.75	4	4	3	5	4	4	5	5	5	4.75	4.5	6	5	5	5	5	5	4	5	4	3	4	4	5	4	5	4.14286	4.57143	4	4	3	3	3	3	4	3.42857	3
716	1	3	1	4	3	4	32	5	5	5	5	5	4	4	4	4	4	3	3	4	4	3.5	4.16667	5	4	5	5	7	4	5	5	3	3	4	4	5	5	4	4	4.5	4	3	4	5	3	5	4	4	3
717	1	4	1	5	4	5	75	2	3	3	3	2.75	5	5	3	4	4.25	4	3	4	5	4	3.66667	4	4	5	7	5	4	4	4.71429	7	7	7	7	7	7	7	7	5.85714	3	3	3	3	3	4	3	3.14286	2
718	0	1	1	5	4	4	60	3	4	3	3	3.25	5	5	4	5	4.75	5	3	3	4	3.75	3.91667	4	3	4	4	3	5	4	3.85714	3	3	3	3	4	3	3	3.14286	3.5	2	3	3	3	3	4	2	2.85714	4
719	0	2	0	3	4	3	27	4	3	3	3	3.25	3	5	4	4	4	4	5	4	5	4.5	3.91667	7	5	4	5	6	5	5	5.28571	5	5	6	7	6	6	5	5.71429	5.5	1	3	2	2	2	1	3	2	3
720	0	2	0	1	1	1	0	4	3	4	4	3.75	4	3	2	2	2.75	1	1	3	3	2	2.83333	6	6	6	5	7	5	6	5.85714	4	5	5	4	4	5	6	4.71429	5.28571	4	3	5	4	3	4	4	3.85714	4
721	0	4	1	2	2	2	4	3	3	3	4	3.25	3	3	3	3	3	2	3	3	3	2.75	3	3	3	4	3	3	4	4	3.42857	3	3	3	5	4	3	3	3.42857	3.42857	4	4	5	2	4	3	4	3.71429	3
722	0	3	1	3	3	2	12	3	2	2	3	2.5	3	3	3	3	3	3	1	2	3	2.25	2.58333	3	4	3	3	4	3	3	3.28571	4	3	5	3	5	3	5	4	3.64286	4	4	5	4	5	4	3	4.14286	4
723	0	1	1	4	5	3	48	3	2	3	3	2.75	3	2	2	3	2.5	3	3	3	3	3	2.75	4	4	7	5	6	5	5	5.14286	5	5	5	5	4	3	6	4.71429	4.92857	3	4	4	4	3	3	4	3.57143	3
724	0	2	1	5	5	5	100	3	4	5	4	4	3	3	3	3	3	3	3	2	2	2.5	3.16667	5	5	7	5	5	5	5	5.28571	5	6	5	6	6	4	6	5.42857	5.35714	2	2	1	2	3	3	2	2.14286	2
725	1	1	0	1	1	1	0	3	3	3	3	3	3	3	3	3	3	2	3	2	3	2.5	2.83333	4	2	4	3	3	3	3	3.14286	3	3	3	3	5	4	3	3.42857	3.28571	3	4	3	3	4	4	3	3.42857	4
726	1	1	0	2	2	1	2	2	2	3	2	2.25	3	3	2	3	2.75	3	3	4	4	3.5	2.83333	4	4	3	4	3	4	4	3.71429	5	4	4	5	5	5	3	4.42857	4.07143	4	2	3	3	2	2	3	2.71429	3
727	0	3	0	1	2	1	1	2	3	3	3	2.75	3	3	3	3	3	4	3	5	5	4.25	3.33333	3	4	4	3	3	3	3	3.28571	4	5	4	5	4	4	4	4.28571	3.78571	4	4	5	5	5	4	4	4.42857	1
728	0	4	1	4	3	4	32	4	3	3	5	3.75	3	3	5	4	3.75	2	2	1	1	1.5	3	7	6	7	5	6	6	6	6.14286	3	3	4	5	3	4	5	3.85714	5	3	5	4	3	3	3	4	3.57143	5
729	0	3	1	5	4	5	75	3	5	4	5	4.25	4	4	4	4	4	5	3	4	3	3.75	4	5	7	4	4	4	6	5	5	5	5	5	6	6	4	5	5.14286	5.07143	3	2	2	2	3	3	3	2.57143	3
730	1	3	1	3	3	4	24	3	4	3	3	3.25	4	5	5	5	4.75	2	3	2	3	2.5	3.5	5	4	5	5	5	7	5	5.14286	6	6	5	4	7	7	5	5.71429	5.42857	3	3	3	3	3	3	2	2.85714	3
731	0	2	0	5	4	5	75	2	3	4	4	3.25	5	4	4	4	4.25	4	4	3	3	3.5	3.66667	4	4	4	5	5	4	5	4.42857	5	6	5	4	4	4	5	4.71429	4.57143	3	2	1	2	2	1	2	1.85714	2
732	1	4	1	5	3	4	40	5	5	5	5	5	5	4	3	4	4	5	4	4	5	4.5	4.5	4	3	4	4	4	5	5	4.14286	6	5	6	5	7	6	5	5.71429	4.92857	2	3	3	2	2	3	3	2.57143	2
733	0	3	1	2	1	3	0	3	3	3	3	3	4	4	3	4	3.75	5	4	4	4	4.25	3.66667	4	4	4	3	4	4	4	3.85714	5	5	7	7	5	6	5	5.71429	4.78571	4	3	4	3	3	2	3	3.14286	3
734	0	3	0	5	4	5	75	5	2	5	4	4	3	3	3	3	3	2	2	3	2	2.25	3.08333	7	5	6	7	5	6	5	5.85714	4	5	5	5	3	7	6	5	5.42857	2	2	3	2	1	1	2	1.85714	2
735	1	3	1	5	4	4	60	3	4	3	5	3.75	3	4	3	4	3.5	2	4	2	3	2.75	3.33333	5	6	6	7	7	5	7	6.14286	4	5	5	6	7	6	7	5.71429	5.92857	4	5	3	3	3	3	3	3.42857	4
736	0	3	1	5	4	5	75	2	2	1	2	1.75	3	4	3	3	3.25	2	4	3	4	3.25	2.75	6	7	5	6	7	5	6	6	5	5	6	6	5	6	6	5.57143	5.78571	2	4	3	3	2	2	4	2.85714	3
737	1	1	1	2	2	3	6	3	3	2	2	2.5	2	3	3	3	2.75	2	3	2	3	2.5	2.58333	3	3	3	3	3	3	3	3	3	4	4	3	3	3	3	3.28571	3.14286	3	3	3	4	2	4	3	3.14286	4
738	0	2	0	1	1	1	0	2	2	2	3	2.25	2	3	3	3	2.75	4	3	3	2	3	2.66667	3	3	4	4	4	3	4	3.57143	2	3	4	3	3	4	4	3.28571	3.42857	4	3	4	4	4	3	4	3.71429	3
739	0	4	0	2	3	2	8	5	4	5	5	4.75	4	4	5	4	4.25	4	3	3	3	3.25	4.08333	5	4	5	4	4	4	5	4.42857	7	7	7	7	7	6	5	6.57143	5.5	2	3	1	3	2	1	2	2	3
740	0	3	1	2	3	1	4	3	3	4	2	3	3	4	3	3	3.25	1	1	2	3	1.75	2.66667	3	3	3	4	4	4	3	3.42857	3	2	2	1	3	2	3	2.28571	2.85714	5	4	4	5	4	5	4	4.42857	3
741	1	2	1	2	2	2	4	3	3	5	3	3.5	4	3	4	3	3.5	3	3	5	4	3.75	3.58333	3	4	4	4	5	3	3	3.71429	3	5	4	4	3	4	4	3.85714	3.78571	4	3	3	3	4	3	3	3.28571	3
742	1	3	1	1	1	1	0	4	3	4	3	3.5	3	3	5	3	3.5	3	3	3	4	3.25	3.41667	7	7	6	5	5	5	5	5.71429	4	5	5	5	5	7	6	5.28571	5.5	3	3	3	4	3	4	4	3.42857	5
743	1	3	0	1	1	1	0	4	3	3	3	3.25	4	4	5	4	4.25	3	4	4	4	3.75	3.75	6	7	5	5	5	7	5	5.71429	5	6	4	4	7	5	4	5	5.35714	3	2	2	2	2	3	2	2.28571	4
744	1	4	1	1	1	1	0	3	3	3	3	3	5	4	4	4	4.25	5	4	3	3	3.75	3.66667	5	7	5	6	5	6	5	5.57143	6	5	5	6	5	6	5	5.42857	5.5	4	3	3	4	4	3	5	3.71429	4
745	1	4	1	2	4	2	12	3	3	3	4	3.25	4	5	5	5	4.75	3	3	4	2	3	3.66667	4	4	5	3	4	3	4	3.85714	6	5	7	6	6	5	6	5.85714	4.85714	2	3	4	3	2	4	3	3	2
746	0	2	0	5	5	5	100	4	3	3	4	3.5	2	4	3	2	2.75	3	4	4	4	3.75	3.33333	5	4	4	4	4	4	4	4.14286	6	4	5	3	4	4	5	4.42857	4.28571	3	3	3	3	4	4	4	3.42857	3
747	1	4	1	5	4	4	60	3	4	5	5	4.25	5	5	5	4	4.75	3	4	4	4	3.75	4.25	5	6	7	7	4	7	7	6.14286	5	5	4	5	5	6	4	4.85714	5.5	2	2	3	2	2	1	2	2	2
748	1	1	0	5	5	5	100	5	5	5	4	4.75	5	4	4	4	4.25	4	3	4	3	3.5	4.16667	5	7	7	5	4	5	5	5.42857	6	5	5	7	7	5	6	5.85714	5.64286	2	1	3	3	2	2	3	2.28571	2
749	1	2	1	4	2	4	16	1	2	2	2	1.75	2	3	3	3	2.75	3	2	2	3	2.5	2.33333	4	4	4	4	5	5	4	4.28571	6	7	7	5	7	7	6	6.42857	5.35714	5	4	5	4	4	4	3	4.14286	5
750	1	4	0	2	3	3	12	5	4	4	4	4.25	2	3	3	3	2.75	4	3	3	4	3.5	3.5	4	3	3	4	3	4	4	3.57143	4	4	5	6	5	4	6	4.85714	4.21429	2	3	4	3	3	3	3	3	3
751	1	1	0	2	3	3	12	2	3	2	3	2.5	3	3	3	3	3	3	3	3	4	3.25	2.91667	4	3	4	3	3	3	3	3.28571	3	4	3	3	3	2	3	3	3.14286	3	4	3	3	3	3	3	3.14286	3
752	1	4	0	2	2	4	8	4	4	4	3	3.75	4	4	3	3	3.5	4	4	3	4	3.75	3.66667	4	5	7	6	5	3	4	4.85714	5	7	7	6	7	6	6	6.28571	5.57143	3	2	2	2	2	1	3	2.14286	3
753	0	3	0	1	1	1	0	5	4	4	5	4.5	3	3	4	3	3.25	3	4	3	3	3.25	3.66667	3	3	3	3	3	4	3	3.14286	4	4	3	4	3	4	3	3.57143	3.35714	3	4	4	5	3	4	4	3.85714	4
754	0	2	1	2	4	3	18	5	4	3	4	4	3	3	3	3	3	2	2	3	2	2.25	3.08333	7	4	5	5	5	7	6	5.57143	5	4	3	6	4	4	5	4.42857	5	3	4	4	3	4	3	3	3.42857	3
755	0	1	1	5	5	5	100	2	5	4	4	3.75	4	4	3	3	3.5	3	2	3	3	2.75	3.33333	5	5	4	5	7	6	7	5.57143	4	7	6	7	7	6	7	6.28571	5.92857	4	3	3	3	4	4	3	3.42857	3
756	1	2	1	3	5	4	48	3	3	4	3	3.25	5	4	4	4	4.25	3	4	4	5	4	3.83333	4	4	4	3	2	5	4	3.71429	3	3	4	4	3	4	2	3.28571	3.5	3	2	2	3	2	3	3	2.57143	3
757	0	1	0	5	5	5	100	4	3	4	4	3.75	4	3	3	3	3.25	4	3	3	2	3	3.33333	5	4	4	5	4	4	4	4.28571	6	6	6	5	5	5	5	5.42857	4.85714	3	4	3	4	3	3	3	3.28571	3
758	1	2	0	3	2	1	3	2	2	2	3	2.25	3	3	3	2	2.75	1	2	2	1	1.5	2.16667	3	4	3	2	3	3	3	3	2	2	3	3	3	3	1	2.42857	2.71429	3	3	3	3	4	4	5	3.57143	4
759	1	4	1	3	3	1	6	3	3	3	2	2.75	3	2	2	3	2.5	3	3	3	2	2.75	2.66667	3	3	3	3	3	3	3	3	4	2	3	4	3	4	3	3.28571	3.14286	4	4	4	3	4	3	4	3.71429	3
760	1	1	0	2	2	1	2	2	2	2	2	2	1	2	2	2	1.75	3	3	2	2	2.5	2.08333	3	3	4	3	3	3	4	3.28571	3	4	3	3	3	4	4	3.42857	3.35714	4	5	5	5	5	4	4	4.57143	5
761	0	2	0	5	3	4	40	3	3	3	3	3	5	5	4	5	4.75	3	3	2	3	2.75	3.5	4	4	5	4	4	5	5	4.42857	5	4	4	3	5	4	3	4	4.21429	3	2	3	4	3	1	3	2.71429	2
762	0	2	1	4	5	5	80	4	5	5	5	4.75	4	4	4	5	4.25	4	5	5	3	4.25	4.41667	7	4	7	4	7	5	7	5.85714	5	7	5	7	6	5	7	6	5.92857	1	2	2	1	2	1	2	1.57143	2
763	0	1	1	5	5	4	80	3	4	2	2	2.75	4	3	3	3	3.25	2	3	4	2	2.75	2.91667	4	3	4	3	3	3	4	3.42857	4	3	5	4	5	4	5	4.28571	3.85714	4	3	3	4	4	3	4	3.57143	4
764	0	2	0	2	5	2	16	3	4	3	3	3.25	3	3	2	2	2.5	2	3	2	2	2.25	2.66667	3	4	3	4	3	3	3	3.28571	3	3	3	4	3	3	3	3.14286	3.21429	5	4	4	5	4	5	5	4.57143	4
765	1	2	1	5	3	4	40	2	3	3	3	2.75	3	4	3	3	3.25	3	2	4	3	3	3	4	3	4	3	4	4	4	3.71429	4	4	3	3	4	5	3	3.71429	3.71429	3	3	2	2	4	3	2	2.71429	3
766	0	3	1	4	3	4	32	4	5	5	4	4.5	3	3	2	3	2.75	4	4	5	4	4.25	3.83333	4	5	3	4	4	3	3	3.71429	4	4	5	4	4	5	4	4.28571	4	2	3	3	3	2	3	2	2.57143	3
767	0	2	0	5	5	5	100	4	5	3	4	4	5	4	5	4	4.5	4	4	4	4	4	4.16667	4	5	5	5	5	5	5	4.85714	3	3	4	3	3	4	4	3.42857	4.14286	3	3	2	2	3	3	2	2.57143	3
768	1	3	1	1	1	2	0	3	3	2	2	2.5	2	3	2	2	2.25	3	2	3	3	2.75	2.5	4	3	3	4	2	4	3	3.28571	4	4	4	5	4	5	4	4.28571	3.78571	4	3	3	4	2	4	4	3.42857	3
769	1	3	1	4	3	5	40	4	5	4	4	4.25	3	4	4	4	3.75	4	5	5	4	4.5	4.16667	5	4	5	5	5	5	4	4.71429	7	6	7	6	7	7	7	6.71429	5.71429	2	4	3	3	2	4	3	3	4
770	1	1	1	2	2	1	2	3	4	3	3	3.25	3	3	3	3	3	3	2	2	3	2.5	2.91667	3	3	3	4	3	3	3	3.14286	3	5	4	5	6	3	4	4.28571	3.71429	4	3	4	4	4	4	3	3.71429	4
771	0	1	1	5	5	5	100	5	5	4	4	4.5	4	2	4	3	3.25	2	3	2	4	2.75	3.5	6	5	5	7	5	5	5	5.42857	5	6	6	7	6	7	7	6.28571	5.85714	2	3	2	2	2	2	1	2	2
772	0	4	1	2	1	3	0	4	2	3	3	3	3	4	5	5	4.25	2	2	2	2	2	3.08333	5	7	4	5	4	5	5	5	3	5	4	3	4	3	4	3.71429	4.35714	3	4	3	3	3	3	3	3.14286	4
773	0	2	1	3	4	4	36	3	2	3	3	2.75	4	3	4	3	3.5	4	3	3	4	3.5	3.25	3	4	4	3	4	4	4	3.71429	4	5	4	3	4	4	4	4	3.85714	3	3	3	2	3	3	4	3	3
774	0	1	0	3	5	3	36	4	3	3	3	3.25	3	3	3	3	3	3	4	3	3	3.25	3.16667	5	3	3	5	5	4	4	4.14286	5	5	5	4	7	6	6	5.42857	4.78571	3	3	1	2	3	3	3	2.57143	3
775	1	3	1	4	5	5	80	5	3	4	4	4	5	5	5	5	5	3	3	5	4	3.75	4.25	4	4	6	4	3	4	4	4.14286	4	4	3	4	4	5	5	4.14286	4.14286	1	2	2	1	2	3	1	1.71429	2
776	1	1	1	2	2	3	6	3	2	2	3	2.5	4	3	3	3	3.25	3	3	2	2	2.5	2.75	4	4	6	4	3	4	5	4.28571	5	5	5	3	5	6	5	4.85714	4.57143	3	3	3	2	2	4	4	3	3
777	0	1	1	5	5	5	100	3	3	5	4	3.75	5	5	5	5	5	3	3	3	2	2.75	3.83333	3	4	3	3	4	3	3	3.28571	4	4	3	3	5	5	3	3.85714	3.57143	3	3	3	2	2	2	2	2.42857	3
778	0	3	0	2	1	1	0	3	3	4	3	3.25	3	3	3	3	3	3	2	3	3	2.75	3	6	5	5	5	5	6	6	5.42857	5	5	4	5	5	4	4	4.57143	5	2	2	3	2	2	3	2	2.28571	3
779	1	1	0	2	3	2	8	3	2	3	3	2.75	3	3	3	2	2.75	2	3	2	3	2.5	2.66667	4	5	4	3	4	5	5	4.28571	5	5	5	5	5	4	5	4.85714	4.57143	3	2	3	3	3	2	3	2.71429	5
780	1	3	0	3	3	3	18	4	3	2	3	3	3	3	3	2	2.75	3	2	3	3	2.75	2.83333	5	6	5	5	5	5	6	5.28571	5	4	4	6	6	3	4	4.57143	4.92857	4	4	5	4	4	2	3	3.71429	4
781	1	3	0	2	2	2	4	4	4	5	4	4.25	5	4	4	5	4.5	3	3	3	3	3	3.91667	3	2	3	2	4	3	4	3	3	2	3	3	3	5	5	3.42857	3.21429	3	2	1	3	3	3	2	2.42857	3
782	0	1	1	3	1	3	0	5	5	3	4	4.25	3	3	2	3	2.75	2	2	1	3	2	3	3	4	5	4	5	4	4	4.14286	4	4	3	3	3	3	4	3.42857	3.78571	4	3	3	3	3	5	4	3.57143	3
783	0	3	1	3	4	4	36	3	3	3	4	3.25	4	2	4	4	3.5	3	3	2	1	2.25	3	4	7	4	7	7	5	5	5.57143	3	5	4	3	5	4	4	4	4.78571	2	2	3	3	2	2	2	2.28571	3
784	1	4	0	1	2	2	2	4	5	5	5	4.75	4	5	4	3	4	3	2	4	3	3	3.91667	4	3	3	3	4	3	3	3.28571	2	4	4	4	3	3	4	3.42857	3.35714	3	3	3	2	2	1	3	2.42857	3
785	0	4	0	5	4	5	75	4	3	4	5	4	4	3	5	5	4.25	5	5	4	4	4.5	4.25	6	7	7	5	5	6	6	6	5	6	7	7	7	6	5	6.14286	6.07143	2	2	3	3	3	2	3	2.57143	3
786	0	1	1	4	5	4	64	3	3	3	3	3	3	3	4	4	3.5	2	2	2	3	2.25	2.91667	5	7	5	4	5	5	5	5.14286	4	3	3	5	4	4	5	4	4.57143	3	3	2	3	3	4	3	3	2
787	0	4	0	5	4	5	75	4	5	5	4	4.5	3	4	4	4	3.75	3	2	3	3	2.75	3.66667	5	5	4	7	4	6	5	5.14286	5	7	6	6	5	5	6	5.71429	5.42857	2	2	1	2	2	2	3	2	2
788	0	1	0	5	5	5	100	4	4	4	4	4	4	4	4	5	4.25	2	3	4	3	3	3.75	4	6	4	5	7	6	5	5.28571	4	5	5	5	6	5	6	5.14286	5.21429	2	1	2	3	3	2	3	2.28571	3
789	0	2	0	4	4	2	24	2	2	3	3	2.5	3	3	2	3	2.75	3	4	4	3	3.5	2.91667	4	4	4	4	4	4	4	4	3	1	3	4	3	4	3	3	3.5	4	3	3	4	3	3	3	3.28571	3
790	0	4	0	1	2	2	2	3	3	1	3	2.5	3	3	3	3	3	1	2	2	3	2	2.5	4	4	4	3	3	3	4	3.57143	5	3	3	4	3	3	4	3.57143	3.57143	3	3	3	3	2	3	2	2.71429	3
791	1	3	0	3	3	5	30	4	3	3	3	3.25	3	2	3	2	2.5	3	3	5	4	3.75	3.16667	4	5	5	3	4	3	4	4	2	3	2	3	2	4	4	2.85714	3.42857	5	4	3	4	3	5	4	4	4
792	1	4	0	2	1	3	0	3	3	3	3	3	4	4	5	4	4.25	4	4	2	2	3	3.41667	3	3	3	3	4	5	5	3.71429	4	4	4	4	6	6	5	4.71429	4.21429	3	3	3	3	3	3	3	3	3
793	0	2	1	5	5	4	80	4	3	3	3	3.25	2	4	3	3	3	3	2	3	3	2.75	3	4	4	4	4	3	4	5	4	3	3	4	3	4	3	3	3.28571	3.64286	3	4	4	3	3	4	3	3.42857	3
794	0	1	1	2	3	2	8	3	4	3	2	3	3	3	3	3	3	3	3	4	3	3.25	3.08333	4	4	3	3	4	4	3	3.57143	3	3	3	3	5	3	2	3.14286	3.35714	4	4	3	3	5	4	4	3.85714	3
795	0	4	1	3	2	3	9	4	5	4	5	4.5	4	4	4	4	4	3	2	3	3	2.75	3.75	5	5	7	7	7	7	6	6.28571	6	5	6	5	5	7	6	5.71429	6	1	2	3	3	1	2	1	1.85714	3
796	1	4	1	2	2	1	2	4	2	3	4	3.25	3	4	5	4	4	4	2	2	3	2.75	3.33333	4	5	3	2	4	4	3	3.57143	4	5	5	5	3	5	4	4.42857	4	2	2	1	3	3	3	3	2.42857	3
797	1	1	0	3	4	3	27	2	3	2	2	2.25	3	3	3	3	3	3	3	3	2	2.75	2.66667	3	4	4	4	4	4	4	3.85714	3	4	3	3	3	3	3	3.14286	3.5	3	4	3	4	4	2	3	3.28571	2
798	1	1	1	4	5	4	64	3	3	4	3	3.25	2	3	3	3	2.75	2	3	3	4	3	3	3	3	3	3	4	4	3	3.28571	3	5	3	4	3	4	4	3.71429	3.5	3	1	2	3	2	2	3	2.28571	3
799	0	2	0	3	3	4	24	4	3	4	3	3.5	2	2	2	2	2	2	4	2	2	2.5	2.66667	6	5	4	5	4	4	5	4.71429	4	3	5	2	3	3	4	3.42857	4.07143	4	4	5	5	4	5	5	4.57143	4
800	0	2	0	1	1	1	0	2	3	3	3	2.75	2	3	3	3	2.75	3	3	3	3	3	2.83333	3	4	2	3	3	3	3	3	4	3	4	5	4	4	3	3.85714	3.42857	2	4	4	3	4	4	4	3.57143	5
801	1	4	1	3	2	1	3	4	5	4	5	4.5	3	4	3	4	3.5	3	4	3	4	3.5	3.83333	4	5	5	5	5	3	6	4.71429	5	6	6	4	6	6	5	5.42857	5.07143	3	2	1	2	2	2	2	2	3
802	1	2	0	4	5	3	48	4	5	5	5	4.75	4	4	5	5	4.5	4	4	5	4	4.25	4.5	5	4	5	5	7	7	5	5.42857	5	5	7	6	7	7	6	6.14286	5.78571	3	1	2	1	2	3	3	2.14286	3
803	0	4	1	4	3	5	40	4	2	3	3	3	4	4	5	4	4.25	4	5	5	5	4.75	4	7	6	5	6	6	5	5	5.71429	3	3	4	3	4	4	3	3.42857	4.57143	3	3	3	4	3	3	3	3.14286	4
804	0	3	1	1	2	2	2	3	5	4	5	4.25	3	3	4	3	3.25	5	5	4	3	4.25	3.91667	5	3	4	5	4	4	5	4.28571	6	7	6	6	6	5	6	6	5.14286	2	2	2	2	3	1	1	1.85714	2
805	0	3	1	4	5	4	64	5	5	4	4	4.5	4	5	5	4	4.5	5	5	5	4	4.75	4.58333	5	7	6	4	5	7	4	5.42857	7	7	7	7	7	5	6	6.57143	6	3	2	2	3	2	2	3	2.42857	1
806	1	3	1	1	2	1	1	3	2	3	2	2.5	3	3	3	3	3	2	4	1	3	2.5	2.66667	3	5	4	4	7	4	4	4.42857	3	3	3	3	5	3	4	3.42857	3.92857	3	3	4	4	3	4	2	3.28571	5
807	0	4	0	4	4	4	48	4	3	5	5	4.25	4	3	5	4	4	3	3	5	3	3.5	3.91667	7	5	4	6	5	5	5	5.28571	5	6	5	7	7	4	5	5.57143	5.42857	3	4	4	4	3	4	5	3.85714	4
808	0	1	1	2	1	3	0	3	2	3	3	2.75	3	3	3	3	3	1	3	3	1	2	2.58333	3	3	3	4	3	3	3	3.14286	3	3	2	3	3	3	3	2.85714	3	4	5	5	5	4	3	5	4.42857	4
809	0	4	0	5	5	1	20	5	4	4	4	4.25	4	4	3	3	3.5	3	2	2	5	3	3.58333	6	4	5	4	4	6	5	4.85714	6	6	6	5	7	5	6	5.85714	5.35714	2	2	1	2	3	2	3	2.14286	1
810	1	4	1	1	1	2	0	3	3	3	3	3	4	4	5	4	4.25	5	4	3	4	4	3.75	4	5	3	4	4	3	4	3.85714	4	7	3	5	4	4	5	4.57143	4.21429	4	4	5	5	4	4	5	4.42857	3
811	1	2	1	2	2	2	4	5	3	4	5	4.25	5	3	4	4	4	4	4	4	4	4	4.08333	3	3	4	4	3	3	3	3.28571	5	5	5	5	5	5	5	5	4.14286	3	2	3	3	3	3	3	2.85714	2
812	1	2	1	1	3	2	4	3	2	2	3	2.5	5	3	4	4	4	3	5	4	4	4	3.5	3	3	3	4	3	3	4	3.28571	3	3	4	4	4	3	4	3.57143	3.42857	3	3	3	3	3	3	4	3.14286	3
813	1	2	0	3	2	1	3	2	3	2	2	2.25	2	3	2	2	2.25	2	2	1	2	1.75	2.08333	3	2	4	4	3	4	3	3.28571	4	3	3	3	3	3	3	3.14286	3.21429	5	4	4	5	5	3	4	4.28571	4
814	0	1	0	1	1	1	0	1	2	3	2	2	3	3	3	3	3	3	2	2	4	2.75	2.58333	3	4	4	4	5	3	4	3.85714	4	4	5	5	7	6	6	5.28571	4.57143	5	5	4	4	5	3	5	4.42857	4
815	1	3	1	5	5	5	100	3	4	4	4	3.75	4	5	5	5	4.75	4	4	5	3	4	4.16667	6	5	6	5	7	7	5	5.85714	5	5	6	7	6	5	6	5.71429	5.78571	3	2	3	1	3	1	2	2.14286	2
816	1	4	1	5	4	4	60	3	2	3	4	3	3	3	4	4	3.5	5	4	2	4	3.75	3.41667	3	4	4	4	4	3	4	3.71429	6	5	7	4	6	6	6	5.71429	4.71429	1	2	2	2	1	2	2	1.71429	2
817	1	1	0	1	4	3	9	3	3	3	3	3	2	3	2	3	2.5	2	3	3	3	2.75	2.75	4	4	5	7	3	3	6	4.57143	5	5	6	3	4	5	4	4.57143	4.57143	3	4	3	3	4	4	3	3.42857	5
818	0	2	1	5	5	5	100	4	3	3	3	3.25	4	5	4	5	4.5	4	3	4	3	3.5	3.75	6	7	7	4	7	5	7	6.14286	6	7	4	5	6	6	7	5.85714	6	2	2	2	3	3	3	2	2.42857	2
819	0	2	0	3	3	3	18	3	3	3	3	3	4	2	3	4	3.25	2	3	2	3	2.5	2.91667	5	5	5	5	5	5	5	5	7	7	5	7	5	7	7	6.42857	5.71429	5	3	4	4	4	4	4	4	3
820	1	2	0	4	2	4	16	4	4	4	4	4	5	4	4	4	4.25	4	4	4	4	4	4.08333	6	7	5	4	6	5	5	5.42857	5	4	4	4	4	5	5	4.42857	4.92857	4	5	3	3	3	4	3	3.57143	4
821	1	1	0	3	4	3	27	5	4	3	3	3.75	3	3	4	3	3.25	3	4	3	2	3	3.33333	3	3	3	3	4	4	3	3.28571	3	4	5	3	3	3	3	3.42857	3.35714	4	4	4	5	5	5	4	4.42857	4
822	1	4	0	3	2	1	3	3	4	3	3	3.25	5	5	4	5	4.75	4	5	4	4	4.25	4.08333	3	4	3	3	4	3	3	3.28571	5	5	4	5	5	4	4	4.57143	3.92857	4	3	3	3	3	2	3	3	4
823	1	4	0	5	4	3	45	4	4	4	4	4	5	5	5	5	5	3	4	5	5	4.25	4.41667	4	4	5	4	4	4	5	4.28571	6	5	6	7	6	6	7	6.14286	5.21429	2	3	3	3	3	2	2	2.57143	3
824	0	1	0	2	1	2	0	2	2	2	2	2	3	2	2	3	2.5	2	1	2	2	1.75	2.08333	2	3	4	3	4	3	3	3.14286	3	4	4	3	3	4	3	3.42857	3.28571	5	5	4	4	5	5	4	4.57143	5
825	0	3	0	1	1	1	0	2	2	2	3	2.25	3	3	3	3	3	3	3	3	5	3.5	2.91667	3	3	4	3	3	4	3	3.28571	5	4	4	4	5	5	3	4.28571	3.78571	3	4	4	3	3	4	4	3.57143	5
826	0	4	0	2	2	2	4	3	3	3	2	2.75	3	3	2	3	2.75	3	3	3	2	2.75	2.75	3	4	3	3	4	3	3	3.28571	4	3	4	3	3	3	4	3.42857	3.35714	3	3	4	3	4	2	4	3.28571	5
827	0	4	0	4	5	4	64	4	5	3	4	4	4	5	4	4	4.25	3	3	4	4	3.5	3.91667	7	5	7	5	5	5	5	5.57143	4	5	5	5	3	7	5	4.85714	5.21429	3	2	2	1	2	2	3	2.14286	2
828	0	1	0	1	1	1	0	4	2	2	3	2.75	3	3	3	3	3	2	3	2	3	2.5	2.75	4	5	4	4	3	3	4	3.85714	4	4	4	5	4	5	4	4.28571	4.07143	3	3	3	4	3	4	3	3.28571	4
829	0	1	0	4	3	3	24	3	2	1	2	2	3	2	4	3	3	3	2	3	2	2.5	2.5	4	4	3	3	3	3	3	3.28571	2	4	3	3	3	3	3	3	3.14286	4	5	4	4	4	4	5	4.28571	3
830	0	4	0	3	3	3	18	4	4	4	5	4.25	5	5	3	4	4.25	4	4	4	4	4	4.16667	4	5	3	4	4	5	4	4.14286	6	6	5	5	7	7	5	5.85714	5	2	2	1	2	2	2	2	1.85714	3
831	1	3	0	2	2	3	6	3	4	4	4	3.75	5	4	4	3	4	2	4	4	3	3.25	3.66667	5	5	3	5	4	4	5	4.42857	4	5	5	4	3	4	4	4.14286	4.28571	2	3	2	2	1	2	3	2.14286	3
832	0	2	0	2	2	3	6	3	3	2	2	2.5	3	3	4	3	3.25	2	2	2	2	2	2.58333	3	4	4	3	4	3	3	3.42857	4	3	1	2	4	3	2	2.71429	3.07143	5	4	4	4	4	5	3	4.14286	4
833	1	1	0	4	4	3	36	4	3	3	3	3.25	3	2	2	2	2.25	4	3	3	3	3.25	2.91667	3	4	2	5	3	5	4	3.71429	5	7	6	4	5	5	5	5.28571	4.5	5	4	5	5	3	4	4	4.28571	4
834	0	1	1	1	1	1	0	3	3	3	2	2.75	2	3	2	2	2.25	5	3	2	3	3.25	2.75	4	4	4	4	4	4	3	3.85714	4	4	7	5	6	7	5	5.42857	4.64286	4	4	4	4	4	3	3	3.71429	4
835	0	3	0	4	3	4	32	4	4	4	4	4	4	5	5	4	4.5	3	5	5	5	4.5	4.33333	4	5	4	5	3	4	5	4.28571	3	3	4	3	4	2	3	3.14286	3.71429	4	4	3	5	4	4	4	4	3
836	1	3	0	5	5	4	80	4	5	4	5	4.5	4	5	4	3	4	4	5	4	4	4.25	4.25	6	6	7	4	6	6	5	5.71429	6	6	6	7	5	6	6	6	5.85714	3	2	4	2	3	4	3	3	2
837	1	1	1	3	4	3	27	2	2	3	2	2.25	3	3	2	3	2.75	2	3	3	1	2.25	2.41667	5	5	5	4	5	5	3	4.57143	7	7	5	7	5	6	6	6.14286	5.35714	2	1	2	3	2	2	2	2	3
838	1	3	0	5	3	4	40	5	4	4	4	4.25	5	5	5	5	5	3	5	5	3	4	4.41667	4	4	4	4	4	3	4	3.85714	6	6	6	6	4	5	5	5.42857	4.64286	3	3	3	4	3	1	2	2.71429	2
839	1	3	1	1	2	1	1	2	3	3	1	2.25	4	4	3	3	3.5	4	5	4	3	4	3.25	7	7	5	4	6	7	5	5.85714	5	5	6	4	6	5	4	5	5.42857	3	3	3	4	2	3	3	3	4
840	0	1	1	4	5	5	80	4	4	5	5	4.5	5	5	4	5	4.75	5	5	4	5	4.75	4.66667	5	5	6	5	5	4	4	4.85714	7	4	5	6	5	7	5	5.57143	5.21429	2	3	2	2	2	2	3	2.28571	2
841	1	4	0	1	1	1	0	4	3	3	4	3.5	3	3	3	3	3	2	3	3	2	2.5	3	4	3	4	3	3	3	3	3.28571	4	3	3	2	3	3	3	3	3.14286	4	5	5	5	5	4	5	4.71429	4
842	1	3	1	1	2	2	2	3	2	2	3	2.5	3	4	4	4	3.75	3	3	3	3	3	3.08333	3	5	3	3	3	4	3	3.42857	4	4	4	3	3	2	3	3.28571	3.35714	2	3	3	3	3	2	3	2.71429	4
843	0	2	1	5	4	4	60	3	3	3	3	3	4	4	3	4	3.75	2	3	4	3	3	3.25	4	4	4	4	4	5	3	4	5	5	7	5	4	7	5	5.42857	4.71429	4	3	3	2	3	5	3	3.28571	3
844	0	3	1	3	5	3	36	3	4	3	5	3.75	3	4	3	4	3.5	5	5	4	4	4.5	3.91667	4	3	4	4	5	4	5	4.14286	5	6	5	4	5	5	4	4.85714	4.5	5	4	3	4	3	3	5	3.85714	3
845	1	4	1	1	1	2	0	5	5	5	5	5	4	3	3	3	3.25	3	4	3	3	3.25	3.83333	4	4	5	5	4	7	4	4.71429	5	6	5	6	7	5	3	5.28571	5	2	2	2	3	3	1	2	2.14286	1
846	0	4	1	3	2	5	15	3	1	4	3	2.75	2	2	2	2	2	3	1	2	2	2	2.25	3	4	4	5	4	3	3	3.71429	6	5	4	5	5	5	5	5	4.35714	3	2	3	2	3	3	3	2.71429	3
847	0	4	0	4	5	5	80	4	4	4	4	4	5	5	5	5	5	4	4	3	4	3.75	4.25	6	7	4	4	7	4	5	5.28571	4	7	6	7	7	5	7	6.14286	5.71429	2	3	2	3	2	3	2	2.42857	2
848	0	4	0	2	2	2	4	3	2	3	3	2.75	3	3	4	3	3.25	3	3	2	2	2.5	2.83333	3	3	4	3	3	4	3	3.28571	3	3	4	3	3	3	4	3.28571	3.28571	3	4	3	3	4	4	3	3.42857	3
849	0	1	1	5	5	5	100	4	5	5	4	4.5	3	4	4	4	3.75	5	4	3	3	3.75	4	5	6	6	7	5	7	4	5.71429	6	5	6	4	7	5	6	5.57143	5.64286	3	3	3	3	3	4	3	3.14286	3
850	1	2	0	4	5	2	32	3	2	2	2	2.25	4	3	4	4	3.75	3	2	2	2	2.25	2.75	3	4	3	3	4	4	3	3.42857	4	5	5	4	7	5	4	4.85714	4.14286	3	3	4	4	4	4	3	3.57143	1
851	1	4	0	1	1	1	0	3	2	3	3	2.75	4	2	3	3	3	3	1	2	1	1.75	2.5	5	4	4	4	4	4	3	4	4	4	4	3	3	5	4	3.85714	3.92857	3	4	5	4	3	3	4	3.71429	3
852	0	3	1	1	1	1	0	3	4	4	4	3.75	3	3	3	3	3	2	3	3	2	2.5	3.08333	4	3	3	4	4	3	3	3.42857	3	3	3	3	3	3	3	3	3.21429	4	4	4	5	5	5	4	4.42857	4
853	1	4	1	4	4	4	48	3	4	5	4	4	4	4	5	5	4.5	3	4	4	4	3.75	4.08333	7	6	5	7	5	5	5	5.71429	5	7	7	6	6	5	5	5.85714	5.78571	1	2	2	2	2	3	3	2.14286	2
854	1	1	0	1	1	2	0	2	3	3	2	2.5	3	3	3	2	2.75	4	3	3	4	3.5	2.91667	4	4	4	4	4	4	3	3.85714	4	4	6	4	4	3	5	4.28571	4.07143	3	2	2	2	2	2	2	2.14286	4
855	1	1	1	1	1	1	0	3	1	2	3	2.25	3	2	3	2	2.5	3	3	3	4	3.25	2.66667	4	3	3	4	5	4	3	3.71429	3	3	3	4	3	3	4	3.28571	3.5	4	5	5	5	4	5	4	4.57143	3
856	0	3	1	5	4	5	75	5	5	5	4	4.75	4	5	4	5	4.5	2	2	3	2	2.25	3.83333	4	4	4	3	4	4	5	4	7	5	6	5	6	6	7	6	5	2	2	2	2	1	3	2	2	3
857	0	2	0	4	3	5	40	3	1	3	2	2.25	3	3	4	4	3.5	2	2	3	3	2.5	2.75	3	3	4	4	4	4	3	3.57143	4	3	3	3	1	4	3	3	3.28571	3	3	3	4	4	3	4	3.42857	3
858	0	3	0	5	4	5	75	5	4	4	5	4.5	3	5	5	3	4	2	2	3	3	2.5	3.66667	6	7	5	6	6	5	6	5.85714	5	3	4	3	4	4	5	4	4.92857	2	3	3	2	3	1	3	2.42857	2
859	0	3	1	3	3	1	6	3	3	4	3	3.25	5	4	5	5	4.75	3	3	2	3	2.75	3.58333	4	4	4	4	4	4	5	4.14286	5	5	5	5	5	4	6	5	4.57143	4	4	5	4	5	5	4	4.42857	3
860	1	4	0	5	4	4	60	4	4	4	5	4.25	3	4	4	4	3.75	3	4	5	5	4.25	4.08333	4	7	4	4	3	3	4	4.14286	7	7	7	7	7	6	7	6.85714	5.5	2	4	3	3	2	3	1	2.57143	3
861	1	3	0	1	1	2	0	3	3	5	3	3.5	3	4	3	3	3.25	3	2	3	3	2.75	3.16667	3	3	4	3	3	4	3	3.28571	3	3	3	3	3	3	2	2.85714	3.07143	5	3	5	5	5	4	3	4.28571	5
862	1	1	1	3	5	4	48	3	3	3	2	2.75	4	4	5	4	4.25	5	4	5	4	4.5	3.83333	3	3	3	3	4	3	3	3.14286	3	4	3	4	3	3	3	3.28571	3.21429	4	4	5	5	3	5	5	4.42857	4
863	0	3	1	5	5	5	100	5	4	4	4	4.25	4	4	5	5	4.5	4	5	4	4	4.25	4.33333	7	5	7	7	6	6	5	6.14286	6	6	5	7	5	6	5	5.71429	5.92857	3	2	2	2	2	2	2	2.14286	2
864	1	1	1	5	5	4	80	5	5	4	5	4.75	3	4	3	4	3.5	5	4	4	5	4.5	4.25	5	4	5	5	5	6	4	4.85714	5	7	7	7	7	5	6	6.28571	5.57143	4	4	3	4	3	2	5	3.57143	3
865	0	2	0	3	3	5	30	3	4	4	5	4	3	3	3	3	3	4	4	3	5	4	3.66667	5	5	5	5	5	6	6	5.28571	7	7	7	7	7	7	5	6.71429	6	2	1	3	3	4	3	4	2.85714	3
866	0	3	1	5	5	5	100	5	4	4	5	4.5	5	5	4	5	4.75	3	5	4	4	4	4.41667	4	7	6	6	6	5	6	5.71429	5	5	7	5	5	5	5	5.28571	5.5	2	2	2	1	1	2	1	1.57143	2
867	1	2	1	5	5	4	80	5	3	3	4	3.75	3	4	4	4	3.75	3	2	3	3	2.75	3.41667	6	6	7	7	5	6	6	6.14286	6	3	5	5	5	4	7	5	5.57143	1	2	1	1	2	2	3	1.71429	1
868	0	1	1	1	1	1	0	2	2	3	3	2.5	3	2	3	3	2.75	3	2	3	2	2.5	2.58333	3	3	3	3	3	3	4	3.14286	2	3	3	4	4	3	3	3.14286	3.14286	3	3	3	3	2	2	3	2.71429	3
869	0	1	1	4	5	4	64	3	3	4	4	3.5	2	3	2	2	2.25	4	3	4	5	4	3.25	3	3	3	5	4	3	3	3.42857	5	6	7	7	7	5	5	6	4.71429	3	3	4	3	3	2	3	3	4
870	0	3	1	2	4	4	24	4	3	4	4	3.75	4	4	5	5	4.5	4	4	4	5	4.25	4.16667	5	5	5	4	5	5	4	4.71429	7	6	7	7	7	7	7	6.85714	5.78571	2	2	3	2	1	2	3	2.14286	2
871	0	4	0	5	4	3	45	4	4	4	4	4	4	4	5	5	4.5	5	3	5	5	4.5	4.33333	4	3	3	4	5	5	4	4	5	5	7	4	7	6	4	5.42857	4.71429	3	3	1	2	3	2	3	2.42857	3
872	1	3	1	2	4	3	18	4	3	3	4	3.5	4	3	3	3	3.25	3	3	3	3	3	3.25	4	3	3	3	4	4	3	3.42857	4	7	3	3	4	4	4	4.14286	3.78571	3	3	3	4	5	3	3	3.42857	4
873	0	1	1	5	4	5	75	3	2	3	3	2.75	4	3	3	4	3.5	3	3	2	4	3	3.08333	4	4	4	4	3	4	4	3.85714	5	4	3	4	4	4	4	4	3.92857	3	3	3	3	3	4	3	3.14286	3
874	0	1	1	4	4	3	36	4	4	4	5	4.25	4	3	3	3	3.25	3	3	3	2	2.75	3.41667	3	4	4	4	4	4	3	3.71429	3	3	3	3	4	3	4	3.28571	3.5	4	3	4	3	3	4	3	3.42857	3
875	1	2	1	1	1	1	0	3	3	3	3	3	3	3	4	3	3.25	1	2	2	3	2	2.75	3	3	3	3	3	4	4	3.28571	3	2	3	3	3	4	1	2.71429	3	4	3	3	4	4	4	3	3.57143	5
876	0	1	0	1	2	1	1	4	4	5	3	4	4	3	3	3	3.25	3	2	2	3	2.5	3.25	3	4	3	3	4	3	4	3.42857	3	2	4	3	3	3	3	3	3.21429	4	4	3	3	2	3	3	3.14286	5
877	0	4	0	1	1	2	0	3	3	4	3	3.25	5	3	4	4	4	4	2	4	3	3.25	3.5	3	3	3	3	3	3	3	3	5	5	4	5	4	4	4	4.42857	3.71429	2	2	3	3	3	2	2	2.42857	3
878	0	3	0	3	3	3	18	1	3	3	3	2.5	3	4	3	3	3.25	3	1	4	3	2.75	2.83333	6	5	5	5	5	5	6	5.28571	5	7	6	7	5	7	7	6.28571	5.78571	3	2	3	1	2	2	2	2.14286	4
879	1	4	1	2	4	2	12	3	3	5	4	3.75	3	4	4	3	3.5	3	5	4	5	4.25	3.83333	4	3	4	4	4	3	4	3.71429	5	6	5	6	6	6	7	5.85714	4.78571	3	2	2	3	2	2	3	2.42857	2
880	1	4	0	2	1	1	0	4	3	3	3	3.25	4	4	5	5	4.5	3	4	3	4	3.5	3.75	3	3	3	3	3	3	4	3.14286	3	4	4	3	4	3	3	3.42857	3.28571	5	3	3	2	4	3	3	3.28571	5
881	0	4	0	1	1	1	0	3	3	3	3	3	3	3	2	3	2.75	2	1	1	1	1.25	2.33333	3	3	3	4	4	3	4	3.42857	4	4	3	5	4	3	5	4	3.71429	4	4	4	4	3	3	4	3.71429	4
882	1	2	1	1	1	1	0	4	4	4	3	3.75	5	3	4	4	4	3	2	2	2	2.25	3.33333	4	4	5	4	4	4	4	4.14286	4	5	5	5	7	7	5	5.42857	4.78571	4	3	3	5	4	4	4	3.85714	4
883	1	2	1	1	1	1	0	3	3	3	3	3	3	2	3	3	2.75	1	3	2	2	2	2.58333	3	3	3	4	3	3	3	3.14286	3	3	3	3	2	4	3	3	3.07143	4	3	5	4	4	3	3	3.71429	4
884	1	1	1	5	4	3	45	4	3	4	4	3.75	3	5	5	5	4.5	4	4	4	4	4	4.08333	5	5	4	3	5	5	5	4.57143	5	6	7	5	5	5	4	5.28571	4.92857	4	5	4	5	4	4	4	4.28571	3
885	0	4	1	2	2	2	4	3	3	3	3	3	3	4	3	4	3.5	2	3	2	2	2.25	2.91667	3	3	3	3	4	4	4	3.42857	3	4	3	5	3	6	5	4.14286	3.78571	3	4	4	4	2	3	3	3.28571	5
886	1	1	1	4	3	2	16	4	3	3	2	3	4	5	4	5	4.5	3	4	3	3	3.25	3.58333	7	3	4	4	4	4	4	4.28571	4	4	4	5	7	3	3	4.28571	4.28571	4	4	4	4	4	5	3	4	4
887	0	2	0	1	2	2	2	3	2	2	1	2	3	3	3	3	3	2	1	3	3	2.25	2.41667	3	3	3	5	3	3	3	3.28571	2	2	3	3	3	3	3	2.71429	3	4	4	5	4	4	5	4	4.28571	4
888	1	3	0	1	1	1	0	5	5	5	4	4.75	3	4	3	4	3.5	5	4	3	3	3.75	4	5	3	4	5	4	5	4	4.28571	4	5	4	5	3	3	4	4	4.14286	3	3	2	3	3	2	3	2.71429	3
889	0	4	0	1	2	1	1	2	3	2	2	2.25	3	2	3	3	2.75	3	1	3	3	2.5	2.5	4	5	4	4	3	4	3	3.85714	4	4	4	3	3	5	3	3.71429	3.78571	3	2	3	3	4	4	3	3.14286	4
890	1	1	0	5	4	4	60	4	4	4	4	4	2	3	4	3	3	5	4	4	5	4.5	3.83333	7	6	5	5	4	5	5	5.28571	4	6	5	5	6	5	5	5.14286	5.21429	4	2	3	4	5	3	3	3.42857	3
891	0	3	0	1	2	1	1	3	2	2	3	2.5	4	3	4	4	3.75	2	3	4	4	3.25	3.16667	3	3	4	3	3	3	4	3.28571	3	3	3	3	2	3	3	2.85714	3.07143	3	3	2	2	3	3	2	2.57143	4
892	1	4	0	2	1	2	0	2	3	2	3	2.5	2	3	3	2	2.5	2	1	2	3	2	2.33333	3	3	3	3	3	3	3	3	3	3	4	3	3	3	3	3.14286	3.07143	4	4	4	3	4	5	4	4	3
893	0	3	0	5	4	4	60	3	3	4	2	3	3	3	3	3	3	3	3	4	3	3.25	3.08333	7	5	5	5	6	7	5	5.71429	5	5	7	7	5	4	5	5.42857	5.57143	2	2	2	1	2	2	1	1.71429	3
894	0	1	0	4	2	3	12	3	3	3	4	3.25	4	5	4	5	4.5	1	2	2	3	2	3.25	3	3	3	3	4	4	4	3.42857	3	3	3	3	4	3	4	3.28571	3.35714	5	4	3	4	5	4	5	4.28571	3
895	0	1	1	1	1	1	0	3	2	2	2	2.25	4	3	4	4	3.75	4	5	2	2	3.25	3.08333	4	4	3	5	3	4	4	3.85714	3	3	3	2	4	3	3	3	3.42857	4	4	4	4	5	4	4	4.14286	5
896	1	3	0	4	4	4	48	4	5	5	4	4.5	3	4	5	4	4	4	5	5	4	4.5	4.33333	6	6	5	5	7	7	5	5.85714	5	6	6	5	5	5	5	5.28571	5.57143	3	3	2	3	3	4	4	3.14286	2
897	0	2	0	2	2	2	4	3	2	2	3	2.5	3	4	3	3	3.25	3	1	2	2	2	2.58333	3	3	3	3	3	3	3	3	3	3	5	3	3	5	4	3.71429	3.35714	4	4	5	5	4	5	4	4.42857	3
898	1	3	1	4	3	5	40	2	2	3	3	2.5	2	4	3	3	3	3	3	3	3	3	2.83333	3	4	3	2	4	4	3	3.28571	3	3	3	4	5	4	3	3.57143	3.42857	3	3	1	3	3	3	3	2.71429	3
899	0	4	0	1	1	1	0	2	2	3	2	2.25	4	3	4	3	3.5	1	4	2	1	2	2.58333	3	3	3	4	4	4	3	3.42857	5	4	6	4	4	5	5	4.71429	4.07143	5	4	4	4	4	4	5	4.28571	4
900	1	3	1	5	5	5	100	5	4	4	5	4.5	4	4	5	4	4.25	4	5	5	5	4.75	4.5	5	6	5	7	5	5	6	5.57143	7	7	6	7	7	7	7	6.85714	6.21429	3	3	3	3	2	2	3	2.71429	3
901	1	2	0	1	3	2	4	4	3	3	2	3	4	3	4	3	3.5	4	3	4	3	3.5	3.33333	4	5	4	4	3	4	3	3.85714	5	7	4	6	7	7	4	5.71429	4.78571	4	4	3	5	3	3	4	3.71429	4
902	1	1	0	4	5	3	48	2	3	2	3	2.5	3	2	3	4	3	3	3	4	3	3.25	2.91667	4	3	4	4	4	4	4	3.85714	4	3	2	3	4	2	3	3	3.42857	4	4	4	3	5	3	4	3.85714	3
903	0	4	0	5	4	3	45	4	3	4	3	3.5	4	5	5	4	4.5	3	3	3	3	3	3.66667	5	5	4	5	4	6	4	4.71429	5	6	5	6	6	5	4	5.28571	5	2	2	1	2	2	2	3	2	2
904	0	4	1	2	1	1	0	2	3	3	3	2.75	3	4	4	4	3.75	5	4	5	5	4.75	3.75	3	3	3	3	4	3	3	3.14286	5	3	3	4	3	4	4	3.71429	3.42857	4	4	3	3	4	5	4	3.85714	3
905	0	3	0	1	1	1	0	4	4	4	3	3.75	4	4	3	4	3.75	4	4	4	5	4.25	3.91667	3	4	3	3	4	4	3	3.42857	3	3	3	3	4	3	3	3.14286	3.28571	4	5	4	4	4	4	4	4.14286	3
906	0	4	1	1	2	2	2	2	1	2	2	1.75	4	3	5	3	3.75	3	3	3	3	3	2.83333	4	4	5	5	5	4	5	4.57143	4	5	5	5	4	4	6	4.71429	4.64286	4	5	5	4	4	5	4	4.42857	4
907	0	3	1	5	4	4	60	3	2	3	3	2.75	2	3	3	3	2.75	1	2	2	3	2	2.5	3	4	4	4	5	3	6	4.14286	5	7	6	6	5	5	7	5.85714	5	4	3	4	4	4	4	3	3.71429	4
908	0	2	0	5	5	4	80	5	5	4	4	4.5	5	4	5	5	4.75	4	4	4	5	4.25	4.5	5	6	5	6	4	4	5	5	5	3	3	4	7	4	4	4.28571	4.64286	3	3	3	4	3	3	3	3.14286	3
909	1	2	1	1	2	2	2	3	3	2	2	2.5	2	3	3	3	2.75	2	3	3	1	2.25	2.5	3	4	3	1	3	3	3	2.85714	2	4	4	3	3	3	3	3.14286	3	3	3	3	3	3	3	2	2.85714	3
910	1	1	1	5	5	5	100	4	4	4	4	4	5	5	4	5	4.75	5	4	4	5	4.5	4.41667	5	5	6	5	5	7	5	5.42857	6	5	7	4	4	5	5	5.14286	5.28571	3	2	1	2	1	2	2	1.85714	2
911	1	3	1	4	2	3	12	3	2	3	3	2.75	2	4	3	3	3	2	3	2	3	2.5	2.75	4	4	3	3	3	3	3	3.28571	4	3	3	3	3	3	4	3.28571	3.28571	3	1	4	2	3	4	4	3	3
912	0	2	0	3	3	4	24	2	4	4	4	3.5	4	3	3	3	3.25	4	4	4	5	4.25	3.66667	5	3	4	4	4	5	3	4	3	5	3	4	3	3	3	3.42857	3.71429	4	3	4	4	5	4	4	4	3
913	0	1	0	4	5	3	48	3	3	4	3	3.25	5	5	4	5	4.75	3	3	2	2	2.5	3.5	5	5	4	5	5	5	4	4.71429	7	7	4	6	5	3	6	5.42857	5.07143	3	4	4	3	2	3	4	3.28571	2
914	0	4	0	3	4	3	27	3	4	2	4	3.25	5	5	4	5	4.75	3	3	3	3	3	3.66667	7	5	6	5	6	6	7	6	3	3	3	3	4	3	3	3.14286	4.57143	4	4	4	5	4	4	4	4.14286	3
915	1	1	1	3	4	3	27	2	2	2	2	2	3	4	3	3	3.25	2	2	3	4	2.75	2.66667	4	4	5	4	4	4	4	4.14286	2	4	5	3	3	3	3	3.28571	3.71429	4	5	5	4	4	4	4	4.28571	4
916	0	4	0	2	1	1	0	3	4	4	3	3.5	3	3	4	4	3.5	4	4	4	4	4	3.66667	7	4	4	5	5	6	5	5.14286	3	3	4	5	2	4	3	3.42857	4.28571	4	5	4	4	4	4	4	4.14286	4
917	0	1	1	5	5	3	60	3	5	3	3	3.5	3	4	2	3	3	3	3	3	2	2.75	3.08333	4	4	4	3	4	4	5	4	4	4	3	4	5	4	4	4	4	2	3	2	3	3	3	2	2.57143	3
918	0	3	0	1	1	1	0	2	3	3	3	2.75	3	4	2	3	3	1	3	2	2	2	2.58333	3	3	2	4	3	3	3	3	4	3	3	4	3	3	3	3.28571	3.14286	3	4	3	5	4	3	5	3.85714	3
919	1	2	0	5	4	5	75	3	2	3	4	3	5	3	4	4	4	3	3	3	3	3	3.33333	4	4	4	3	5	4	5	4.14286	7	6	7	5	5	6	7	6.14286	5.14286	2	3	2	3	2	3	2	2.42857	3
920	1	3	1	1	1	2	0	4	3	4	5	4	3	3	3	3	3	4	3	3	3	3.25	3.41667	5	4	5	4	4	4	5	4.42857	5	7	5	7	7	6	6	6.14286	5.28571	2	3	2	4	4	4	4	3.28571	3
921	1	1	0	5	5	4	80	4	5	4	5	4.5	3	4	4	4	3.75	4	4	5	5	4.5	4.25	4	5	5	4	4	3	4	4.14286	5	7	4	4	3	4	5	4.57143	4.35714	3	2	2	2	3	3	2	2.42857	3
922	1	1	1	1	2	4	4	2	3	3	3	2.75	3	2	4	3	3	3	3	3	3	3	2.91667	4	3	3	3	3	3	3	3.14286	2	3	3	4	4	4	4	3.42857	3.28571	4	5	3	4	5	4	4	4.14286	4
923	0	2	1	4	4	3	36	3	4	3	5	3.75	3	3	3	3	3	4	3	4	2	3.25	3.33333	4	3	4	3	4	3	4	3.57143	5	4	3	5	4	5	4	4.28571	3.92857	4	4	3	3	4	4	4	3.71429	3
924	1	4	1	1	2	1	1	4	3	4	4	3.75	4	5	4	3	4	4	3	4	4	3.75	3.83333	4	3	3	3	4	3	3	3.28571	2	4	4	3	3	3	3	3.14286	3.21429	2	2	2	3	2	3	2	2.28571	1
925	0	4	1	4	5	5	80	5	5	5	4	4.75	5	5	5	4	4.75	5	4	4	5	4.5	4.66667	6	7	6	7	7	4	5	6	7	6	7	7	5	6	6	6.28571	6.14286	3	1	2	2	2	3	2	2.14286	3
926	0	3	0	2	1	2	0	3	3	4	3	3.25	3	3	3	2	2.75	2	2	2	3	2.25	2.75	3	3	3	3	3	3	4	3.14286	3	3	3	4	3	3	3	3.14286	3.14286	5	3	3	4	5	4	4	4	4
927	1	2	1	3	3	4	24	3	3	2	3	2.75	3	4	4	5	4	2	3	3	3	2.75	3.16667	3	3	3	3	3	3	3	3	3	3	3	3	3	3	3	3	3	4	3	4	4	4	4	3	3.71429	3
928	0	3	1	3	3	3	18	3	3	4	3	3.25	4	4	3	3	3.5	3	5	5	5	4.5	3.75	4	5	5	5	4	4	3	4.28571	3	3	4	3	4	3	4	3.42857	3.85714	4	4	3	4	3	4	4	3.71429	4
929	0	4	0	5	3	5	50	5	4	4	5	4.5	4	3	5	5	4.25	4	4	5	5	4.5	4.41667	5	7	7	6	5	5	7	6	5	5	6	7	6	7	7	6.14286	6.07143	2	3	1	1	2	2	3	2	2
930	0	4	0	4	5	3	48	3	3	2	3	2.75	4	3	5	4	4	3	3	3	3	3	3.25	4	3	4	4	4	4	4	3.85714	4	5	7	7	4	5	4	5.14286	4.5	3	3	3	1	2	2	3	2.42857	3
931	1	1	0	5	5	4	80	4	4	5	5	4.5	5	5	4	4	4.5	4	4	4	4	4	4.33333	5	4	5	3	4	4	4	4.14286	4	4	4	3	5	4	5	4.14286	4.14286	2	3	3	2	2	3	2	2.42857	3
932	1	4	1	4	3	5	40	5	4	5	5	4.75	3	5	5	4	4.25	4	5	5	5	4.75	4.58333	5	5	5	5	5	5	6	5.14286	5	6	7	6	7	6	7	6.28571	5.71429	3	3	1	2	2	2	2	2.14286	2
933	1	3	1	2	4	4	24	4	5	3	4	4	5	4	5	4	4.5	3	2	2	3	2.5	3.66667	4	3	4	3	3	4	4	3.57143	4	4	5	5	5	5	5	4.71429	4.14286	3	1	3	2	3	2	3	2.42857	3
934	0	1	0	5	5	4	80	5	5	4	5	4.75	4	4	4	3	3.75	2	5	4	4	3.75	4.08333	4	4	3	5	5	4	4	4.14286	3	4	7	7	4	6	7	5.42857	4.78571	2	2	2	2	1	3	1	1.85714	3
935	1	4	1	1	1	1	0	5	4	5	4	4.5	3	3	3	2	2.75	4	4	4	4	4	3.75	5	4	6	5	4	4	6	4.85714	4	5	5	7	6	4	6	5.28571	5.07143	3	2	3	2	3	3	3	2.71429	4
936	0	1	0	4	3	4	32	2	3	4	3	3	4	4	4	4	4	4	3	5	5	4.25	3.75	3	3	3	3	4	5	3	3.42857	7	4	7	6	5	3	5	5.28571	4.35714	3	3	4	4	2	4	3	3.28571	5
937	0	2	0	5	4	4	60	3	3	3	4	3.25	3	2	3	3	2.75	3	3	2	1	2.25	2.75	3	3	3	4	4	4	4	3.57143	7	6	6	6	7	7	6	6.42857	5	3	3	3	3	3	3	2	2.85714	2
938	0	2	0	4	4	5	60	4	3	3	3	3.25	3	3	4	3	3.25	1	2	2	2	1.75	2.75	4	4	5	6	4	6	5	4.85714	3	3	6	4	4	4	3	3.85714	4.35714	2	2	3	2	2	1	3	2.14286	2
939	0	4	1	2	2	2	4	2	2	3	2	2.25	4	3	3	3	3.25	2	3	3	4	3	2.83333	5	4	4	4	4	4	5	4.28571	5	4	3	4	3	4	5	4	4.14286	3	2	2	2	2	2	3	2.28571	3
940	1	2	0	5	5	5	100	3	3	3	4	3.25	5	5	5	5	5	4	4	4	4	4	4.08333	6	7	4	5	5	7	6	5.71429	5	5	5	5	6	4	3	4.71429	5.21429	2	2	2	2	2	1	2	1.85714	2
941	0	3	1	3	4	5	45	5	5	5	5	5	4	4	5	4	4.25	5	4	5	4	4.5	4.58333	4	4	4	5	5	4	3	4.14286	4	3	3	5	4	5	3	3.85714	4	2	2	1	2	2	2	3	2	3
942	0	1	0	2	3	3	12	3	2	4	3	3	2	3	3	3	2.75	2	3	2	3	2.5	2.75	3	3	3	3	3	3	3	3	3	3	3	3	3	3	3	3	3	4	4	4	3	4	4	5	4	4
943	1	4	1	2	1	2	0	3	4	4	4	3.75	3	3	3	3	3	3	3	3	4	3.25	3.33333	4	4	4	4	4	3	3	3.71429	4	3	5	3	2	4	3	3.42857	3.57143	5	4	3	5	4	5	4	4.28571	4
944	0	4	0	2	2	3	6	3	3	4	4	3.5	4	4	4	4	4	3	3	4	3	3.25	3.58333	4	4	5	5	5	3	5	4.42857	3	5	3	4	5	3	5	4	4.21429	3	2	3	2	1	2	3	2.28571	2
945	1	1	0	1	3	2	4	2	4	3	4	3.25	3	3	3	3	3	1	2	2	1	1.5	2.58333	5	4	4	3	4	5	4	4.14286	4	3	4	4	4	4	3	3.71429	3.92857	2	3	3	3	2	2	2	2.42857	3
946	1	3	1	2	4	5	30	4	3	3	2	3	3	3	3	3	3	3	4	3	4	3.5	3.16667	5	5	5	5	7	6	6	5.57143	5	6	5	5	7	7	7	6	5.78571	2	2	3	1	3	2	4	2.42857	3
947	0	2	0	3	4	2	18	4	3	3	3	3.25	4	4	3	4	3.75	1	2	1	2	1.5	2.83333	4	4	4	4	4	4	4	4	4	4	4	4	3	3	3	3.57143	3.78571	3	3	3	2	4	3	3	3	4
948	1	3	1	4	4	3	36	2	4	3	4	3.25	4	5	4	5	4.5	3	4	5	4	4	3.91667	5	6	5	5	5	6	7	5.57143	3	4	3	3	4	3	3	3.28571	4.42857	4	4	3	5	4	4	4	4	3
949	1	3	0	5	4	3	45	2	3	3	2	2.5	3	3	3	3	3	3	4	3	3	3.25	2.91667	4	3	4	4	3	3	4	3.57143	5	4	4	5	4	4	4	4.28571	3.92857	3	4	3	4	3	3	3	3.28571	5
950	1	2	0	1	2	1	1	2	1	3	2	2	2	2	2	2	2	3	3	4	3	3.25	2.41667	4	3	5	5	4	4	4	4.14286	4	5	5	3	3	3	3	3.71429	3.92857	4	4	4	5	4	4	4	4.14286	4
951	1	3	1	5	5	5	100	5	5	5	5	5	4	5	5	5	4.75	5	4	5	3	4.25	4.66667	4	5	5	5	6	5	5	5	5	6	4	7	5	6	6	5.57143	5.28571	2	2	2	3	2	2	3	2.28571	3
952	0	2	0	5	5	5	100	3	3	3	2	2.75	4	4	5	4	4.25	3	3	2	2	2.5	3.16667	3	3	4	3	4	5	3	3.57143	4	6	3	4	5	2	4	4	3.78571	3	3	3	3	3	4	2	3	2
953	1	1	0	5	3	4	40	2	3	3	4	3	3	3	3	3	3	2	2	3	1	2	2.66667	3	3	4	3	4	3	3	3.28571	5	4	5	4	5	5	5	4.71429	4	5	5	5	4	3	4	4	4.28571	4
954	1	1	0	2	2	1	2	2	2	2	2	2	2	3	3	3	2.75	2	3	4	4	3.25	2.66667	3	3	2	3	4	3	3	3	3	4	3	5	3	3	3	3.42857	3.21429	4	3	5	4	4	4	5	4.14286	5
955	0	2	0	5	5	5	100	5	4	4	5	4.5	5	5	4	4	4.5	4	5	3	3	3.75	4.25	5	5	5	5	5	5	7	5.28571	5	6	6	4	5	5	7	5.42857	5.35714	1	1	1	1	1	2	2	1.28571	3
956	0	2	0	2	3	4	16	4	4	5	5	4.5	3	4	4	4	3.75	3	4	4	5	4	4.08333	6	4	5	6	5	7	6	5.57143	4	3	4	5	3	4	5	4	4.78571	3	3	3	3	3	2	2	2.71429	2
957	1	3	0	2	2	1	2	3	2	4	2	2.75	3	2	3	2	2.5	2	3	3	3	2.75	2.66667	4	4	4	5	5	4	4	4.28571	5	3	4	3	4	4	4	3.85714	4.07143	5	4	3	5	3	3	4	3.85714	5
958	1	1	0	3	3	3	18	2	2	3	2	2.25	2	2	3	3	2.5	2	3	1	2	2	2.25	5	4	5	5	4	6	5	4.85714	4	3	3	3	7	3	4	3.85714	4.35714	5	4	5	5	5	4	5	4.71429	4
959	1	3	0	5	4	5	75	4	3	4	4	3.75	4	5	5	5	4.75	5	4	5	4	4.5	4.33333	5	4	5	5	5	5	5	4.85714	6	6	7	7	6	4	7	6.14286	5.5	2	2	2	1	1	2	1	1.57143	2
960	1	3	1	2	2	2	4	4	5	5	5	4.75	4	3	5	4	4	4	4	3	5	4	4.25	4	3	5	4	3	3	4	3.71429	5	5	4	4	6	5	7	5.14286	4.42857	4	2	1	3	2	3	3	2.57143	4
961	0	2	1	5	4	5	75	5	4	4	5	4.5	3	3	4	3	3.25	2	3	4	3	3	3.58333	3	3	3	3	3	3	1	2.71429	7	7	7	7	7	6	7	6.85714	4.78571	3	3	3	2	3	2	2	2.57143	3
962	0	2	0	1	2	1	1	3	3	3	2	2.75	4	2	2	2	2.5	3	2	3	3	2.75	2.66667	3	3	3	3	4	4	3	3.28571	3	3	3	4	3	3	3	3.14286	3.21429	5	5	4	4	5	5	4	4.57143	3
963	0	2	0	2	2	2	4	4	4	4	3	3.75	4	4	4	4	4	4	4	4	4	4	3.91667	4	3	4	3	3	3	4	3.42857	4	3	3	3	4	3	4	3.42857	3.42857	2	4	3	5	4	4	5	3.85714	3
964	0	1	1	1	1	1	0	2	1	3	2	2	3	3	3	3	3	2	3	3	3	2.75	2.58333	3	3	4	3	4	3	5	3.57143	3	4	3	3	3	4	4	3.42857	3.5	3	3	4	3	3	5	5	3.71429	5
965	1	4	0	2	2	4	8	3	3	4	3	3.25	5	5	5	5	5	4	5	5	4	4.5	4.25	5	5	4	4	4	4	5	4.42857	5	6	5	7	6	5	6	5.71429	5.07143	4	2	3	3	3	2	3	2.85714	2
966	0	2	0	4	3	4	32	4	5	5	5	4.75	4	3	5	4	4	4	5	3	4	4	4.25	4	3	3	4	4	4	5	3.85714	3	5	7	4	4	3	5	4.42857	4.14286	4	4	4	4	3	4	4	3.85714	2
967	0	1	1	5	5	5	100	2	4	3	4	3.25	4	5	4	4	4.25	4	5	5	4	4.5	4	4	5	4	3	5	5	4	4.28571	7	6	7	7	6	7	7	6.71429	5.5	1	2	2	2	2	3	3	2.14286	1
968	1	3	0	2	2	1	2	5	3	4	3	3.75	2	3	2	3	2.5	3	3	2	3	2.75	3	3	3	3	3	3	3	3	3	4	5	4	3	4	4	5	4.14286	3.57143	5	5	4	4	4	5	4	4.42857	3
969	1	4	0	1	1	1	0	4	5	4	5	4.5	2	1	3	1	1.75	2	1	2	3	2	2.75	3	5	5	4	4	5	5	4.42857	5	6	7	7	7	6	5	6.14286	5.28571	2	2	3	2	1	2	2	2	3
970	0	1	0	5	5	5	100	4	4	3	4	3.75	2	3	3	3	2.75	3	4	4	3	3.5	3.33333	4	6	5	4	5	4	5	4.71429	5	6	5	4	5	5	5	5	4.85714	2	2	3	3	3	3	2	2.57143	4
971	1	1	0	4	5	4	64	3	3	3	3	3	4	3	4	5	4	3	4	3	4	3.5	3.5	4	4	5	4	5	4	4	4.28571	2	5	6	3	4	5	4	4.14286	4.21429	3	4	3	4	3	3	4	3.42857	3
972	0	1	0	3	3	4	24	3	3	3	3	3	3	5	4	4	4	4	4	4	3	3.75	3.58333	4	4	4	4	4	3	4	3.85714	4	3	3	3	3	4	3	3.28571	3.57143	4	3	3	3	4	3	3	3.28571	4
973	0	2	0	2	1	3	0	2	1	2	2	1.75	3	4	3	2	3	3	3	3	3	3	2.58333	3	3	3	3	5	3	4	3.42857	3	3	5	3	4	4	4	3.71429	3.57143	5	5	5	5	5	4	5	4.85714	5
974	0	4	1	1	3	4	8	5	5	5	4	4.75	4	3	2	2	2.75	4	4	4	3	3.75	3.75	4	4	4	4	3	5	7	4.42857	5	7	6	7	5	5	6	5.85714	5.14286	3	3	3	2	1	2	3	2.42857	3
975	1	4	1	3	2	2	6	4	4	5	5	4.5	4	5	5	4	4.5	3	4	5	4	4	4.33333	7	6	6	4	7	6	7	6.14286	6	5	5	5	6	5	4	5.14286	5.64286	3	3	3	2	1	2	2	2.28571	2
976	0	4	0	1	2	1	1	4	4	4	4	4	3	3	3	2	2.75	1	3	3	3	2.5	3.08333	4	3	4	4	4	3	3	3.57143	4	4	2	4	4	5	4	3.85714	3.71429	3	4	4	4	4	4	5	4	3
977	0	1	0	2	4	3	18	5	3	5	4	4.25	3	3	4	3	3.25	3	1	2	3	2.25	3.25	5	4	5	4	5	3	4	4.28571	3	3	3	4	3	5	4	3.57143	3.92857	4	4	4	5	4	4	4	4.14286	4
978	1	3	1	1	1	1	0	3	3	4	3	3.25	4	4	4	4	4	3	3	3	4	3.25	3.5	5	5	5	5	5	5	4	4.85714	7	7	6	7	6	7	6	6.57143	5.71429	2	3	2	2	3	2	2	2.28571	3
979	1	3	1	2	4	2	12	2	2	3	2	2.25	4	3	3	3	3.25	4	3	4	3	3.5	3	7	7	6	6	5	7	5	6.14286	3	3	4	3	3	3	2	3	4.57143	4	4	3	3	3	3	2	3.14286	4
980	1	4	1	3	1	2	0	4	5	4	5	4.5	4	3	4	3	3.5	2	3	3	2	2.5	3.5	5	4	4	4	4	4	4	4.14286	3	4	3	3	4	4	4	3.57143	3.85714	3	3	1	1	2	2	2	2	2
981	1	1	1	2	2	2	4	3	2	4	2	2.75	4	4	3	3	3.5	3	3	3	2	2.75	3	4	4	3	2	3	3	3	3.14286	3	3	3	3	4	3	3	3.14286	3.14286	5	5	5	5	5	4	5	4.85714	4
982	1	3	0	3	3	1	6	2	2	3	2	2.25	3	5	3	4	3.75	3	3	3	3	3	3	3	4	4	4	5	3	4	3.85714	6	7	6	6	5	5	7	6	4.92857	4	5	4	4	3	5	4	4.14286	3
983	1	3	0	3	2	3	9	2	4	3	4	3.25	4	4	3	3	3.5	4	4	3	4	3.75	3.5	4	3	3	3	3	3	4	3.28571	5	3	3	3	5	5	3	3.85714	3.57143	3	4	3	3	3	1	3	2.85714	3
984	1	3	0	1	3	1	2	3	2	3	3	2.75	2	3	3	3	2.75	3	3	4	4	3.5	3	4	5	3	4	5	4	5	4.28571	4	4	5	6	5	5	5	4.85714	4.57143	4	4	4	4	5	4	5	4.28571	3
985	1	2	0	4	2	5	20	3	3	4	4	3.5	3	3	4	3	3.25	3	4	3	3	3.25	3.33333	4	4	3	3	3	4	3	3.42857	4	3	3	4	4	6	3	3.85714	3.64286	2	3	2	3	4	2	3	2.71429	5
986	1	2	1	5	3	5	50	5	5	5	4	4.75	4	4	4	4	4	3	5	3	5	4	4.25	3	4	3	3	3	4	3	3.28571	4	5	5	5	7	5	4	5	4.14286	3	3	2	1	3	2	1	2.14286	3
987	1	1	0	5	4	3	45	4	4	2	3	3.25	5	4	4	5	4.5	4	3	4	4	3.75	3.83333	4	5	4	3	4	3	4	3.85714	4	3	3	4	3	3	4	3.42857	3.64286	4	4	3	2	4	3	3	3.28571	5
988	0	1	0	4	1	5	0	2	3	2	2	2.25	3	3	3	3	3	2	3	2	2	2.25	2.5	3	3	3	3	3	3	3	3	3	3	3	2	3	3	3	2.85714	2.92857	4	5	3	4	4	5	4	4.14286	4
989	0	1	1	4	5	4	64	3	3	3	2	2.75	5	5	5	4	4.75	4	3	3	3	3.25	3.58333	4	5	3	4	3	3	5	3.85714	3	4	4	5	5	3	4	4	3.92857	3	3	3	3	2	3	2	2.71429	3
990	1	1	0	1	1	1	0	3	2	2	3	2.5	3	2	3	3	2.75	2	3	2	1	2	2.41667	4	3	4	3	4	4	3	3.57143	6	5	3	4	4	4	5	4.42857	4	5	5	4	4	3	4	4	4.14286	4
991	0	2	0	2	2	1	2	4	4	3	3	3.5	3	3	3	3	3	4	4	2	3	3.25	3.25	3	2	3	3	3	3	3	2.85714	3	3	3	3	3	3	3	3	2.92857	4	4	5	5	5	5	5	4.71429	5
992	1	4	0	3	2	1	3	3	3	2	2	2.5	3	4	3	3	3.25	3	3	3	1	2.5	2.75	4	4	3	4	3	3	3	3.42857	3	3	3	3	3	3	3	3	3.21429	4	4	4	4	4	4	3	3.85714	3
993	1	4	0	3	3	4	24	4	3	5	5	4.25	4	4	3	3	3.5	4	4	4	5	4.25	4	4	6	4	5	4	6	7	5.14286	6	7	6	7	7	7	7	6.71429	5.92857	3	3	2	3	2	3	3	2.71429	3
994	1	3	1	3	4	3	27	4	4	5	5	4.5	3	4	5	5	4.25	3	3	4	3	3.25	4	7	5	5	5	7	5	5	5.57143	6	6	5	6	7	5	7	6	5.78571	3	2	2	3	2	2	2	2.28571	4
995	1	3	1	5	4	5	75	3	5	3	5	4	4	4	5	4	4.25	2	1	3	1	1.75	3.33333	5	5	7	5	7	7	6	6	5	6	7	5	6	7	7	6.14286	6.07143	1	2	2	2	2	2	1	1.71429	2
996	1	4	0	1	1	2	0	1	2	3	2	2	2	3	3	3	2.75	2	3	3	2	2.5	2.41667	3	2	3	4	3	4	3	3.14286	3	4	3	3	3	3	3	3.14286	3.14286	3	3	3	2	2	3	3	2.71429	3
997	0	1	1	4	5	4	64	5	5	5	5	5	3	3	3	2	2.75	2	4	4	3	3.25	3.66667	4	5	5	5	6	4	4	4.71429	4	4	4	4	4	5	5	4.28571	4.5	4	5	5	5	4	5	4	4.57143	4
998	0	1	1	5	5	5	100	2	3	3	3	2.75	4	3	3	3	3.25	3	3	4	3	3.25	3.08333	4	4	4	4	5	3	5	4.14286	3	3	4	3	3	4	5	3.57143	3.85714	3	3	3	3	3	2	3	2.85714	3
999	1	3	1	2	2	1	2	3	3	4	4	3.5	4	5	4	4	4.25	5	4	4	3	4	3.91667	3	4	3	3	4	3	4	3.42857	4	3	3	3	3	5	4	3.57143	3.5	3	3	1	2	3	3	3	2.57143	3
1000	1	4	0	2	1	1	0	3	3	3	1	2.5	3	3	2	3	2.75	3	4	3	3	3.25	2.83333	6	5	4	5	5	4	6	5	6	5	5	7	5	5	6	5.57143	5.28571	1	3	2	3	3	1	2	2.14286	2
1001	0	2	1	1	3	2	4	3	3	2	3	2.75	3	4	3	4	3.5	2	3	3	2	2.5	2.91667	3	3	3	3	4	4	4	3.42857	4	5	4	5	6	3	3	4.28571	3.85714	4	4	4	5	4	4	4	4.14286	3
1002	0	1	0	1	1	1	0	4	4	4	4	4	4	3	3	3	3.25	3	1	2	3	2.25	3.16667	3	4	3	3	3	4	3	3.28571	3	3	4	3	3	3	3	3.14286	3.21429	5	3	3	3	3	3	3	3.28571	4
1003	0	2	0	4	3	5	40	2	3	3	3	2.75	3	4	3	3	3.25	3	2	3	3	2.75	2.91667	3	3	5	4	5	4	4	4	3	3	4	3	3	2	4	3.14286	3.57143	3	2	3	3	3	3	3	2.85714	3
1004	1	3	1	5	5	5	100	4	4	4	5	4.25	4	3	4	4	3.75	5	4	5	4	4.5	4.16667	4	4	4	3	4	4	5	4	5	7	3	4	5	4	6	4.85714	4.42857	4	3	3	4	4	3	4	3.57143	2
1005	1	4	0	4	4	4	48	5	4	5	4	4.5	5	4	3	4	4	5	3	5	4	4.25	4.25	6	7	6	5	6	5	7	6	7	7	7	5	7	6	7	6.57143	6.28571	2	2	2	2	2	3	3	2.28571	3
1006	1	4	0	3	1	3	0	3	4	5	4	4	4	4	3	5	4	5	5	3	4	4.25	4.08333	6	5	5	5	4	5	5	5	6	5	6	5	4	6	4	5.14286	5.07143	3	2	3	3	2	2	3	2.57143	4
1007	0	3	0	3	3	1	6	5	4	5	4	4.5	5	4	4	4	4.25	2	2	2	2	2	3.58333	4	4	5	4	5	4	4	4.28571	4	5	4	4	5	3	5	4.28571	4.28571	2	3	3	3	3	2	3	2.71429	2
1008	0	4	1	2	3	1	4	3	3	2	2	2.5	2	3	3	3	2.75	3	3	2	3	2.75	2.66667	5	5	5	7	5	6	6	5.57143	4	4	4	5	5	5	4	4.42857	5	4	3	4	3	3	2	3	3.14286	3
1009	1	4	0	3	4	4	36	2	2	3	2	2.25	3	3	4	4	3.5	5	3	3	3	3.5	3.08333	4	6	4	4	5	3	5	4.42857	5	7	5	6	6	6	6	5.85714	5.14286	4	4	4	4	4	5	5	4.28571	4
1010	0	2	0	5	5	4	80	3	4	3	4	3.5	4	5	5	5	4.75	4	4	4	4	4	4.08333	5	5	6	6	5	3	5	5	4	5	7	7	7	6	7	6.14286	5.57143	2	2	2	3	3	1	3	2.28571	2
1011	0	1	0	5	5	5	100	2	3	3	2	2.5	4	4	3	4	3.75	4	5	4	4	4.25	3.5	4	4	4	4	5	4	4	4.14286	5	5	6	4	6	5	5	5.14286	4.64286	4	5	4	4	3	4	4	4	2
1012	1	3	0	2	1	2	0	2	2	3	3	2.5	2	2	3	3	2.5	2	1	2	2	1.75	2.25	3	3	2	4	3	3	4	3.14286	3	3	2	3	3	3	3	2.85714	3	4	4	5	4	3	3	4	3.85714	3
1013	0	2	1	5	5	5	100	4	4	5	4	4.25	5	5	4	5	4.75	3	4	3	4	3.5	4.16667	5	5	4	5	7	5	7	5.42857	4	7	7	7	7	7	7	6.57143	6	2	1	2	2	1	2	2	1.71429	3
1014	0	3	0	5	5	2	40	5	4	3	4	4	5	5	3	5	4.5	4	5	3	4	4	4.16667	5	5	4	4	4	4	4	4.28571	6	7	7	4	6	6	6	6	5.14286	3	3	3	3	3	3	2	2.85714	4
1015	0	2	1	5	5	5	100	4	4	4	5	4.25	4	3	5	4	4	3	3	3	2	2.75	3.66667	5	4	5	6	6	7	7	5.71429	7	7	6	6	7	6	7	6.57143	6.14286	2	3	3	2	2	2	2	2.28571	2
1016	0	4	1	2	3	4	16	3	3	2	3	2.75	3	3	2	2	2.5	3	3	3	3	3	2.75	4	5	4	4	4	4	4	4.14286	4	5	5	4	3	5	5	4.42857	4.28571	4	2	2	2	4	3	2	2.71429	4
1017	1	2	1	3	3	1	6	5	5	5	5	5	2	3	3	2	2.5	4	4	4	4	4	3.83333	4	4	4	4	5	3	5	4.14286	3	4	3	4	3	3	5	3.57143	3.85714	3	4	3	3	4	5	4	3.71429	4
1018	0	3	0	3	3	3	18	1	3	2	3	2.25	4	4	4	4	4	4	4	4	4	4	3.41667	3	4	3	4	3	3	3	3.28571	4	4	3	3	3	3	3	3.28571	3.28571	4	4	4	4	4	4	4	4	4
1019	1	3	0	5	5	4	80	4	5	4	3	4	4	5	5	4	4.5	5	5	4	4	4.5	4.33333	7	6	6	5	7	6	7	6.28571	5	7	6	5	7	7	7	6.28571	6.28571	3	3	3	3	3	3	3	3	3
1020	1	4	1	2	4	3	18	3	4	3	3	3.25	4	4	3	3	3.5	3	3	2	3	2.75	3.16667	5	5	5	5	6	6	5	5.28571	6	7	6	7	6	4	7	6.14286	5.71429	4	4	4	4	4	5	5	4.28571	3
1021	0	4	0	3	2	2	6	4	3	2	3	3	3	3	3	3	3	3	1	3	3	2.5	2.83333	5	7	5	7	6	4	5	5.57143	6	6	4	5	5	5	7	5.42857	5.5	2	3	2	3	2	3	2	2.42857	2
1022	1	2	0	2	3	4	16	3	5	3	4	3.75	3	4	3	3	3.25	4	3	3	5	3.75	3.58333	5	6	4	5	4	7	5	5.14286	5	6	5	7	7	5	5	5.71429	5.42857	3	3	4	3	3	5	5	3.71429	5
1023	0	3	0	3	3	2	12	1	2	2	2	1.75	2	3	2	2	2.25	2	2	3	2	2.25	2.08333	4	5	5	4	5	3	5	4.42857	4	4	3	2	5	3	5	3.71429	4.07143	4	4	4	5	4	5	5	4.42857	5
1024	1	4	1	1	1	1	0	2	4	3	3	3	2	3	3	2	2.5	3	2	1	3	2.25	2.58333	3	4	3	4	4	3	4	3.57143	3	5	3	3	5	4	4	3.85714	3.71429	5	4	4	4	5	5	5	4.57143	4
1025	1	4	1	4	5	5	80	5	5	5	5	5	4	4	4	5	4.25	4	4	5	4	4.25	4.5	7	5	5	5	6	5	5	5.42857	7	7	7	7	7	6	7	6.85714	6.14286	2	2	2	1	3	3	2	2.14286	3
1026	1	1	1	2	2	1	2	4	4	4	3	3.75	3	3	3	4	3.25	3	4	4	4	3.75	3.58333	4	4	4	5	4	4	4	4.14286	3	3	1	4	3	3	3	2.85714	3.5	4	4	4	4	3	5	5	4.14286	3
1027	0	3	0	5	2	4	20	5	4	4	3	4	3	3	3	3	3	1	3	4	3	2.75	3.25	5	7	7	5	5	7	6	6	6	5	7	5	7	6	5	5.85714	5.92857	3	3	3	2	3	3	2	2.71429	3
1028	0	2	0	2	1	1	0	3	3	3	4	3.25	3	2	3	3	2.75	3	1	3	3	2.5	2.83333	3	3	3	3	4	3	3	3.14286	3	3	4	5	3	5	4	3.85714	3.5	4	3	3	2	3	3	3	3	4
1029	1	1	0	2	2	2	4	3	3	3	3	3	3	3	3	3	3	2	2	2	1	1.75	2.58333	3	3	3	3	4	3	3	3.14286	3	3	3	3	4	3	3	3.14286	3.14286	2	3	3	3	3	2	2	2.57143	5
1030	1	3	0	3	2	4	12	3	3	3	3	3	4	5	4	4	4.25	3	4	4	3	3.5	3.58333	5	5	5	5	4	4	5	4.71429	5	6	6	6	7	5	5	5.71429	5.21429	3	3	2	2	4	2	3	2.71429	2
1031	1	4	1	2	1	2	0	5	4	5	5	4.75	4	4	4	4	4	3	3	3	4	3.25	4	3	3	4	4	3	3	3	3.28571	3	5	3	5	5	4	5	4.28571	3.78571	3	2	3	3	2	3	3	2.71429	2
1032	0	4	0	3	3	5	30	2	3	4	3	3	4	5	4	4	4.25	4	3	3	4	3.5	3.58333	4	5	4	6	4	5	4	4.57143	6	4	3	6	5	4	4	4.57143	4.57143	2	4	2	3	3	2	3	2.71429	3
1033	1	1	0	5	3	5	50	3	3	4	4	3.5	5	4	4	4	4.25	4	3	4	3	3.5	3.75	7	4	6	5	7	6	4	5.57143	4	3	5	6	5	4	5	4.57143	5.07143	2	3	2	1	2	2	2	2	2
1034	1	4	0	3	1	1	0	2	1	2	2	1.75	3	2	3	3	2.75	3	3	3	3	3	2.5	3	4	5	4	7	5	5	4.71429	3	4	5	3	5	4	5	4.14286	4.42857	1	2	2	2	3	3	3	2.28571	3
1035	1	2	1	3	4	4	36	3	3	3	3	3	2	3	3	4	3	4	4	4	3	3.75	3.25	3	4	3	4	3	3	3	3.28571	4	3	4	2	3	3	3	3.14286	3.21429	4	4	5	4	4	5	5	4.42857	4
1036	0	4	1	1	1	1	0	3	3	3	3	3	3	4	3	3	3.25	3	3	3	3	3	3.08333	5	5	6	6	4	5	5	5.14286	6	3	4	5	4	3	3	4	4.57143	3	3	3	2	4	1	1	2.42857	4
1037	1	1	1	3	2	3	9	4	4	3	3	3.5	3	3	4	4	3.5	2	3	3	5	3.25	3.41667	5	4	4	4	5	4	4	4.28571	2	3	4	5	3	4	3	3.42857	3.85714	2	2	3	2	2	2	2	2.14286	4
1038	1	1	0	5	3	5	50	5	5	5	4	4.75	3	5	4	3	3.75	5	4	4	5	4.5	4.33333	4	4	3	4	4	4	3	3.71429	7	7	5	6	5	6	5	5.85714	4.78571	3	3	3	3	3	3	3	3	4
1039	0	1	1	5	3	5	50	5	4	4	5	4.5	2	3	3	2	2.5	2	1	1	3	1.75	2.91667	3	4	3	4	3	4	3	3.42857	4	6	4	5	5	5	4	4.71429	4.07143	3	4	3	5	2	2	4	3.28571	2
1040	1	1	0	5	4	4	60	5	4	3	5	4.25	3	3	3	2	2.75	2	2	2	3	2.25	3.08333	6	5	6	6	5	5	6	5.57143	5	5	5	5	5	7	4	5.14286	5.35714	2	2	3	1	2	1	1	1.71429	1
1041	0	2	1	4	5	3	48	5	4	5	4	4.5	4	3	3	3	3.25	3	3	3	4	3.25	3.66667	4	2	4	5	4	3	4	3.71429	5	3	3	3	4	3	4	3.57143	3.64286	4	5	5	5	4	4	4	4.42857	3
1042	0	3	0	5	3	4	40	3	5	5	4	4.25	4	3	4	5	4	3	3	4	3	3.25	3.83333	5	5	5	5	7	5	4	5.14286	4	4	4	7	3	4	4	4.28571	4.71429	2	4	3	2	3	3	2	2.71429	3
1043	1	4	0	1	2	1	1	3	3	3	3	3	3	3	3	3	3	3	4	3	3	3.25	3.08333	4	4	3	4	5	3	4	3.85714	3	3	3	3	3	3	4	3.14286	3.5	4	4	5	5	5	4	4	4.42857	4
1044	0	1	0	4	4	5	60	2	3	4	3	3	3	3	3	3	3	2	1	2	3	2	2.66667	5	6	5	5	5	7	6	5.57143	6	5	7	5	7	5	6	5.85714	5.71429	2	2	1	2	3	2	2	2	5
1045	1	3	1	2	5	4	32	3	2	4	3	3	3	1	3	2	2.25	3	4	3	3	3.25	2.83333	5	5	5	5	5	5	5	5	5	6	5	4	6	5	5	5.14286	5.07143	4	5	3	2	3	3	4	3.42857	3
1046	1	3	1	2	2	1	2	3	2	2	3	2.5	5	4	5	4	4.5	3	3	3	3	3	3.33333	5	5	6	5	5	5	5	5.14286	5	7	5	6	7	7	6	6.14286	5.64286	4	4	4	4	3	3	3	3.57143	3
1047	1	2	0	1	1	1	0	3	3	3	2	2.75	3	3	3	2	2.75	4	2	3	2	2.75	2.75	3	4	3	3	3	3	3	3.14286	5	4	4	4	3	4	4	4	3.57143	4	3	4	3	5	4	4	3.85714	2
1048	0	2	0	2	1	2	0	3	3	4	4	3.5	4	4	5	4	4.25	2	3	2	4	2.75	3.5	5	5	4	5	5	4	5	4.71429	4	4	3	5	5	5	5	4.42857	4.57143	3	4	4	3	3	3	3	3.28571	2
1049	1	3	1	2	2	2	4	4	3	3	3	3.25	3	3	3	2	2.75	3	4	5	5	4.25	3.41667	5	5	7	5	4	6	5	5.28571	6	6	4	6	5	4	4	5	5.14286	1	2	2	3	2	2	2	2	2
1050	0	2	1	2	1	1	0	3	4	3	4	3.5	4	4	3	4	3.75	5	4	4	5	4.5	3.91667	4	4	3	3	4	4	3	3.57143	4	2	3	3	4	3	2	3	3.28571	4	3	4	5	4	5	5	4.28571	5
1051	1	4	1	5	5	5	100	5	5	4	5	4.75	5	5	5	5	5	5	4	5	4	4.5	4.75	7	7	7	6	7	7	7	6.85714	6	7	6	7	5	7	7	6.42857	6.64286	2	2	1	2	2	1	1	1.57143	1
1052	1	1	1	5	3	2	20	2	3	3	3	2.75	4	4	3	4	3.75	5	3	4	4	4	3.5	3	5	3	3	4	5	3	3.71429	5	4	6	3	3	4	3	4	3.85714	3	5	5	3	5	4	4	4.14286	4
1053	1	3	0	2	1	3	0	3	3	3	4	3.25	4	4	4	4	4	5	4	4	4	4.25	3.83333	4	3	3	3	4	4	3	3.42857	6	5	6	5	5	6	4	5.28571	4.35714	4	5	3	5	4	4	4	4.14286	5
1054	0	1	1	5	4	4	60	3	2	3	3	2.75	4	3	4	4	3.75	3	3	3	3	3	3.16667	5	4	5	5	4	7	5	5	5	4	5	4	4	3	3	4	4.5	3	3	2	3	3	3	3	2.85714	3
1055	1	3	1	4	2	3	12	3	3	3	3	3	3	3	3	3	3	3	2	4	2	2.75	2.91667	4	4	4	4	4	6	5	4.42857	4	3	3	4	5	3	4	3.71429	4.07143	5	3	4	3	3	3	3	3.42857	3
1056	1	2	0	2	2	1	2	3	2	2	3	2.5	2	3	3	2	2.5	4	3	3	3	3.25	2.75	3	3	3	3	3	4	4	3.28571	4	3	3	3	3	4	3	3.28571	3.28571	4	3	3	3	4	3	5	3.57143	4
1057	0	2	0	4	5	5	80	3	3	3	3	3	3	3	3	2	2.75	3	4	4	3	3.5	3.08333	3	4	3	3	4	4	3	3.42857	5	6	5	5	4	5	5	5	4.21429	2	2	3	2	2	2	1	2	4
1058	1	2	1	1	1	2	0	2	3	3	2	2.5	3	4	4	4	3.75	3	1	1	3	2	2.75	5	5	4	4	6	5	4	4.71429	5	5	5	6	5	7	7	5.71429	5.21429	3	3	2	3	3	3	2	2.71429	4
1059	1	2	0	1	1	1	0	3	3	4	4	3.5	4	4	4	4	4	3	2	3	3	2.75	3.41667	3	3	4	3	3	3	3	3.14286	3	3	3	5	4	5	3	3.71429	3.42857	4	5	4	4	5	3	4	4.14286	4
1060	1	1	0	3	4	3	27	3	2	3	2	2.5	2	3	2	3	2.5	3	3	2	2	2.5	2.5	5	5	4	5	4	4	5	4.57143	4	5	7	3	5	5	6	5	4.78571	2	3	2	3	3	3	3	2.71429	4
1061	1	4	0	4	3	3	24	3	3	3	4	3.25	4	5	5	5	4.75	5	4	2	4	3.75	3.91667	5	5	4	5	5	6	5	5	6	5	7	7	6	6	6	6.14286	5.57143	2	3	1	3	2	2	3	2.28571	3
1062	0	1	0	3	2	1	3	4	5	5	5	4.75	3	4	3	3	3.25	3	2	2	3	2.5	3.5	3	3	4	3	3	3	4	3.28571	6	3	4	3	4	5	5	4.28571	3.78571	3	3	3	3	4	4	2	3.14286	3
1063	1	2	0	4	3	3	24	3	3	3	4	3.25	4	3	4	3	3.5	4	4	3	3	3.5	3.41667	7	5	7	6	4	7	7	6.14286	5	4	4	4	4	4	3	4	5.07143	3	4	4	5	4	4	4	4	4
1064	0	4	1	3	2	3	9	2	2	2	3	2.25	3	3	4	3	3.25	5	3	4	3	3.75	3.08333	3	4	3	4	4	3	3	3.42857	4	2	3	2	4	3	3	3	3.21429	3	4	4	4	4	4	3	3.71429	4
1065	1	3	0	3	5	3	36	2	2	2	3	2.25	3	3	3	4	3.25	3	2	3	3	2.75	2.75	5	4	4	4	4	5	5	4.42857	4	5	4	4	4	5	5	4.42857	4.42857	3	5	5	3	4	5	4	4.14286	3
1066	1	1	0	5	5	4	80	5	4	4	4	4.25	4	5	5	5	4.75	4	5	5	5	4.75	4.58333	7	4	7	5	7	7	5	6	6	7	6	6	7	7	5	6.28571	6.14286	2	2	2	2	1	1	1	1.57143	2
1067	1	4	0	1	2	2	2	4	5	5	4	4.5	4	4	4	4	4	4	4	5	4	4.25	4.25	4	6	5	6	6	5	4	5.14286	3	2	4	3	3	3	3	3	4.07143	4	3	3	3	2	3	4	3.14286	5
1068	1	4	1	1	1	2	0	3	3	3	4	3.25	3	3	3	3	3	1	2	2	2	1.75	2.66667	4	4	3	6	4	4	3	4	5	5	5	7	6	7	6	5.85714	4.92857	4	4	4	3	4	4	4	3.85714	4
1069	1	2	1	5	5	5	100	4	4	4	4	4	5	5	5	5	5	5	5	4	5	4.75	4.58333	5	5	5	5	7	5	4	5.14286	7	5	7	7	7	7	7	6.71429	5.92857	3	3	3	3	1	2	3	2.57143	2
1070	1	3	0	2	3	2	8	4	5	4	3	4	3	3	3	3	3	4	4	3	4	3.75	3.58333	7	4	7	6	6	5	5	5.71429	6	6	6	4	4	6	6	5.42857	5.57143	2	3	3	2	2	2	3	2.42857	3
1071	1	1	0	5	5	3	60	3	4	4	4	3.75	3	4	4	4	3.75	4	3	4	5	4	3.83333	5	5	5	5	5	5	4	4.85714	7	7	7	7	7	7	7	7	5.92857	4	4	3	3	4	3	4	3.57143	3
1072	1	2	1	2	3	2	8	2	2	1	3	2	3	3	3	2	2.75	3	4	3	2	3	2.58333	3	3	3	4	4	3	4	3.42857	3	3	3	3	2	4	4	3.14286	3.28571	3	4	3	3	4	3	4	3.42857	3
1073	1	2	0	2	2	1	2	3	2	3	3	2.75	3	2	3	2	2.5	3	3	1	3	2.5	2.58333	3	3	3	3	3	4	4	3.28571	3	3	4	3	3	4	3	3.28571	3.28571	4	3	4	5	4	5	5	4.28571	4
1074	0	4	0	1	2	1	1	2	2	3	2	2.25	3	3	2	2	2.5	2	3	3	2	2.5	2.41667	4	3	3	4	3	3	4	3.42857	3	4	4	5	5	4	5	4.28571	3.85714	5	5	3	4	3	3	4	3.85714	5
1075	0	1	1	1	1	1	0	3	3	2	3	2.75	4	3	3	3	3.25	3	2	2	2	2.25	2.75	5	4	4	5	5	5	5	4.71429	4	5	4	5	4	4	4	4.28571	4.5	4	5	5	4	4	4	4	4.28571	4
1076	1	3	0	1	1	2	0	5	5	5	4	4.75	3	4	3	3	3.25	5	4	4	4	4.25	4.08333	5	4	4	4	4	5	4	4.28571	5	5	4	5	4	4	4	4.42857	4.35714	3	3	4	5	4	3	4	3.71429	3
1077	0	2	1	5	5	5	100	3	4	5	5	4.25	4	3	3	4	3.5	5	5	4	4	4.5	4.08333	6	6	5	6	5	5	7	5.71429	7	5	7	5	6	6	6	6	5.85714	2	2	2	1	2	1	2	1.71429	2
1078	1	2	1	2	3	1	4	4	3	3	4	3.5	4	4	5	4	4.25	4	3	4	3	3.5	3.75	4	5	4	7	5	5	4	4.85714	4	6	6	5	6	5	5	5.28571	5.07143	2	2	3	4	2	2	3	2.57143	5
1079	1	1	0	2	2	2	4	2	3	2	2	2.25	3	4	3	4	3.5	2	2	2	2	2	2.58333	4	3	5	4	5	5	4	4.28571	6	4	6	5	5	7	6	5.57143	4.92857	3	2	3	2	2	2	3	2.42857	5
1080	1	1	1	5	5	5	100	3	4	5	3	3.75	5	5	4	5	4.75	5	4	3	5	4.25	4.25	4	5	4	3	5	5	3	4.14286	6	5	6	5	7	7	5	5.85714	5	3	3	3	3	3	4	2	3	2
1081	0	4	1	3	3	4	24	4	4	3	3	3.5	4	4	5	4	4.25	3	4	3	3	3.25	3.66667	5	5	4	4	5	4	4	4.42857	5	3	3	4	4	4	4	3.85714	4.14286	3	4	3	4	4	5	4	3.85714	3
1082	1	3	0	5	5	4	80	3	4	5	5	4.25	4	4	4	5	4.25	4	4	5	2	3.75	4.08333	5	3	4	4	3	4	3	3.71429	4	7	6	5	4	4	4	4.85714	4.28571	4	3	2	3	3	4	4	3.28571	3
1083	0	3	0	3	3	3	18	4	5	3	3	3.75	3	2	3	3	2.75	4	4	5	4	4.25	3.58333	4	4	4	3	4	5	3	3.85714	3	3	3	3	3	3	3	3	3.42857	3	3	3	2	3	2	3	2.71429	3
1084	1	3	0	1	2	1	1	4	5	5	4	4.5	5	4	5	4	4.5	4	4	4	5	4.25	4.41667	5	7	5	4	5	7	3	5.14286	4	4	6	4	4	4	3	4.14286	4.64286	3	5	3	3	4	3	4	3.57143	4
1085	1	4	0	1	1	2	0	2	2	3	2	2.25	3	3	4	3	3.25	3	3	3	2	2.75	2.75	3	3	3	3	3	4	3	3.14286	5	5	4	4	3	5	4	4.28571	3.71429	4	5	3	3	4	5	5	4.14286	4
1086	0	3	0	4	4	3	36	2	3	3	2	2.5	3	3	2	3	2.75	3	3	3	4	3.25	2.83333	3	3	3	3	3	4	3	3.14286	3	3	3	4	4	4	3	3.42857	3.28571	2	2	3	2	3	3	2	2.42857	5
1087	0	3	0	4	4	2	24	3	2	4	3	3	3	3	4	3	3.25	4	4	3	3	3.5	3.25	4	3	5	4	4	5	4	4.14286	4	5	6	5	5	7	3	5	4.57143	3	4	3	5	4	3	3	3.57143	4
1088	1	2	0	1	1	2	0	4	4	4	3	3.75	5	5	4	5	4.75	3	4	4	3	3.5	4	4	3	4	3	3	3	4	3.42857	3	4	5	4	5	4	5	4.28571	3.85714	4	3	3	3	3	4	3	3.28571	3
1089	0	3	1	5	4	5	75	5	5	4	4	4.5	3	3	3	3	3	4	5	4	3	4	3.83333	7	6	7	7	5	5	5	6	4	5	5	5	6	7	5	5.28571	5.64286	1	3	1	3	1	2	1	1.71429	2
1090	1	4	0	2	4	2	12	4	4	3	5	4	4	4	3	3	3.5	4	4	4	4	4	3.83333	4	5	5	4	5	4	6	4.71429	3	4	4	5	5	4	5	4.28571	4.5	3	2	3	2	3	3	3	2.71429	5
1091	1	4	1	4	3	5	40	5	5	3	4	4.25	5	5	5	5	5	1	2	3	3	2.25	3.83333	6	7	6	5	5	7	5	5.85714	5	6	5	6	6	6	6	5.71429	5.78571	2	2	2	3	2	1	2	2	2
1092	0	4	0	2	2	2	4	3	2	2	3	2.5	3	4	3	4	3.5	4	4	3	4	3.75	3.25	5	7	5	5	5	7	7	5.85714	7	5	4	5	4	5	5	5	5.42857	5	4	4	4	4	4	4	4.14286	3
1093	0	2	1	1	1	1	0	3	2	2	2	2.25	3	3	3	3	3	4	3	2	3	3	2.75	4	5	7	4	5	6	4	5	7	6	7	6	6	7	5	6.28571	5.64286	4	4	4	4	5	5	5	4.42857	4
1094	1	4	0	4	2	4	16	3	3	3	3	3	5	5	5	4	4.75	4	4	5	5	4.5	4.08333	3	5	4	5	5	4	4	4.28571	3	5	4	5	5	4	4	4.28571	4.28571	2	2	3	2	2	2	2	2.14286	3
1095	1	1	0	3	5	4	48	5	4	5	5	4.75	3	3	3	3	3	3	4	3	3	3.25	3.66667	6	3	4	6	4	5	5	4.71429	5	4	7	5	5	6	6	5.42857	5.07143	3	3	3	2	3	2	2	2.57143	3
1096	0	3	0	1	3	2	4	2	2	3	2	2.25	3	3	3	2	2.75	3	1	3	2	2.25	2.41667	4	3	1	3	4	3	4	3.14286	3	3	3	1	3	3	3	2.71429	2.92857	4	4	5	4	4	4	4	4.14286	4
1097	0	4	1	2	5	3	24	3	4	3	4	3.5	4	4	2	3	3.25	5	3	4	4	4	3.58333	4	4	4	5	4	4	4	4.14286	3	3	3	3	4	3	3	3.14286	3.64286	2	4	2	2	2	2	4	2.57143	3
1098	1	3	0	4	3	2	16	4	4	4	5	4.25	4	5	4	4	4.25	4	5	5	4	4.5	4.33333	6	7	5	5	7	5	5	5.71429	5	7	6	5	5	7	5	5.71429	5.71429	2	2	1	2	3	2	2	2	3
1099	0	4	0	1	1	1	0	2	3	2	2	2.25	3	3	2	3	2.75	2	2	3	2	2.25	2.41667	4	3	5	4	5	5	5	4.42857	6	7	5	7	6	7	6	6.28571	5.35714	3	3	4	4	4	4	4	3.71429	5
1100	0	1	0	2	3	3	12	3	2	2	2	2.25	3	2	3	3	2.75	3	4	2	3	3	2.66667	3	4	3	3	4	3	3	3.28571	3	3	4	3	3	3	4	3.28571	3.28571	4	3	5	3	3	4	4	3.71429	3
1101	0	3	1	1	1	4	0	3	2	4	2	2.75	4	3	4	5	4	2	1	3	2	2	2.91667	4	4	5	6	4	6	5	4.85714	5	5	5	6	5	5	4	5	4.92857	3	3	3	3	3	3	2	2.85714	2
1102	1	4	1	1	1	1	0	4	5	3	3	3.75	3	3	3	3	3	4	3	3	1	2.75	3.16667	5	4	4	4	4	4	4	4.14286	6	6	5	5	6	5	5	5.42857	4.78571	4	4	4	5	3	3	4	3.85714	2
1103	1	1	1	4	2	3	12	4	3	3	3	3.25	3	3	3	3	3	2	2	3	3	2.5	2.91667	3	5	4	3	3	3	4	3.57143	5	3	3	2	3	3	3	3.14286	3.35714	5	4	3	4	3	4	4	3.85714	2
1104	1	3	1	2	1	1	0	3	3	4	3	3.25	3	5	4	4	4	4	4	4	3	3.75	3.66667	3	4	4	4	4	4	4	3.85714	5	5	4	5	4	4	4	4.42857	4.14286	3	3	4	3	2	2	3	2.85714	5
1105	0	3	0	4	3	3	24	2	2	2	2	2	3	3	3	4	3.25	3	2	3	2	2.5	2.58333	3	3	3	3	3	3	3	3	4	4	5	3	3	4	4	3.85714	3.42857	3	3	2	2	3	2	2	2.42857	4
1106	0	2	1	4	3	5	40	3	2	3	3	2.75	3	4	4	4	3.75	2	3	3	3	2.75	3.08333	5	5	5	4	4	4	5	4.57143	7	6	7	7	6	5	7	6.42857	5.5	3	2	2	2	2	2	2	2.14286	2
1107	0	3	1	5	5	4	80	3	4	3	3	3.25	3	5	3	4	3.75	3	3	3	4	3.25	3.41667	4	5	3	3	4	5	5	4.14286	4	5	5	5	5	7	6	5.28571	4.71429	3	2	1	2	2	2	2	2	2
1108	1	1	1	1	1	1	0	4	2	4	3	3.25	3	4	3	3	3.25	3	3	3	4	3.25	3.25	4	2	4	4	5	4	4	3.85714	3	2	4	3	2	3	3	2.85714	3.35714	4	3	3	3	4	4	3	3.42857	3
1109	0	1	0	3	4	3	27	3	4	3	4	3.5	2	3	3	2	2.5	4	3	2	4	3.25	3.08333	3	5	4	5	7	4	4	4.57143	5	5	5	7	5	4	5	5.14286	4.85714	4	3	3	3	4	4	3	3.42857	4
1110	0	2	1	2	5	3	24	5	4	5	4	4.5	3	3	3	3	3	2	3	3	3	2.75	3.41667	3	4	4	3	3	4	3	3.42857	4	5	4	4	3	3	3	3.71429	3.57143	5	4	5	5	5	5	4	4.71429	3
1111	1	4	0	1	1	1	0	3	5	3	3	3.5	3	4	2	3	3	3	4	3	4	3.5	3.33333	4	5	3	3	4	3	3	3.57143	3	4	3	3	4	2	3	3.14286	3.35714	3	3	2	3	3	4	2	2.85714	4
1112	0	4	0	1	3	2	4	3	3	3	3	3	2	3	2	2	2.25	3	2	3	2	2.5	2.58333	3	3	1	4	4	5	3	3.28571	4	4	5	4	4	3	3	3.85714	3.57143	3	3	3	3	3	4	5	3.42857	4
1113	1	3	1	4	5	3	48	3	4	4	3	3.5	3	3	4	4	3.5	5	5	4	3	4.25	3.75	7	5	7	6	7	7	7	6.57143	7	5	7	7	5	7	7	6.42857	6.5	3	3	4	5	3	3	3	3.42857	3
1114	1	3	0	2	2	2	4	2	1	2	1	1.5	3	3	3	2	2.75	3	2	2	3	2.5	2.25	3	3	3	3	3	3	3	3	3	3	3	3	3	3	2	2.85714	2.92857	3	5	4	4	3	4	4	3.85714	5
1115	1	4	0	5	4	5	75	4	5	4	5	4.5	5	4	5	5	4.75	5	4	4	5	4.5	4.58333	6	5	5	6	5	5	6	5.42857	5	6	6	6	7	7	6	6.14286	5.78571	2	2	2	2	1	2	2	1.85714	2
1116	0	2	1	5	5	4	80	4	4	5	4	4.25	5	5	5	5	5	5	5	5	5	5	4.75	4	4	5	5	3	5	4	4.28571	5	4	5	5	6	5	4	4.85714	4.57143	3	3	3	4	4	3	4	3.42857	4
1117	1	4	0	2	2	2	4	2	2	2	2	2	5	4	4	4	4.25	4	2	3	3	3	3.08333	5	4	3	4	5	5	4	4.28571	3	4	5	5	4	3	5	4.14286	4.21429	3	5	4	3	4	4	2	3.57143	5
1118	1	3	0	3	4	2	18	3	4	2	2	2.75	4	3	4	4	3.75	2	3	3	2	2.5	3	4	4	5	4	4	4	4	4.14286	6	5	4	4	5	5	7	5.14286	4.64286	4	4	4	4	3	5	5	4.14286	2
1119	0	3	0	1	2	1	1	4	2	2	2	2.5	3	2	2	2	2.25	2	2	2	3	2.25	2.33333	4	4	3	3	3	4	4	3.57143	3	3	3	4	3	4	2	3.14286	3.35714	5	4	4	4	4	5	4	4.28571	5
1120	0	2	0	1	1	1	0	4	2	3	2	2.75	4	3	5	3	3.75	2	2	2	3	2.25	2.91667	3	2	3	3	3	3	3	2.85714	4	3	4	3	4	3	3	3.42857	3.14286	2	3	4	4	3	3	3	3.14286	4
1121	1	1	1	4	2	4	16	3	2	2	2	2.25	3	3	3	3	3	3	3	3	3	3	2.75	5	4	5	6	5	6	5	5.14286	4	5	5	4	5	4	5	4.57143	4.85714	4	3	5	4	2	3	3	3.42857	3
1122	0	3	1	3	4	3	27	3	3	3	4	3.25	3	2	3	3	2.75	3	1	3	1	2	2.66667	6	4	7	7	5	5	5	5.57143	4	4	4	6	3	4	5	4.28571	4.92857	3	5	4	4	3	4	5	4	3
1123	1	1	1	2	3	1	4	2	3	2	3	2.5	3	3	3	4	3.25	3	3	3	3	3	2.91667	3	4	4	3	4	4	3	3.57143	3	3	4	2	2	4	3	3	3.28571	5	5	5	4	4	4	3	4.28571	3
1124	1	1	1	2	3	4	16	2	3	3	3	2.75	5	5	5	5	5	2	1	2	3	2	3.25	4	5	3	5	5	4	3	4.14286	3	4	3	3	5	2	4	3.42857	3.78571	3	2	2	2	4	3	3	2.71429	3
1125	1	3	1	5	5	5	100	4	4	3	3	3.5	5	5	5	5	5	5	5	5	5	5	4.5	7	4	6	5	6	5	7	5.71429	7	5	6	5	4	7	7	5.85714	5.78571	2	3	2	2	3	3	2	2.42857	3
1126	1	2	0	5	5	3	60	3	4	3	4	3.5	3	3	3	3	3	5	4	3	4	4	3.5	4	4	5	4	4	5	4	4.28571	5	4	3	5	3	3	4	3.85714	4.07143	3	3	4	3	3	3	4	3.28571	4
1127	0	1	1	2	2	2	4	4	3	3	4	3.5	3	4	4	3	3.5	2	1	2	3	2	3	3	3	3	3	3	4	3	3.14286	3	4	4	3	4	6	4	4	3.57143	4	5	4	4	4	3	4	4	4
1128	0	3	0	2	4	3	18	3	3	3	3	3	5	3	4	4	4	5	5	4	5	4.75	3.91667	3	3	4	4	3	4	3	3.42857	3	4	4	4	4	4	5	4	3.71429	1	2	1	3	3	3	3	2.28571	3
1129	1	4	0	4	2	5	20	4	3	4	4	3.75	4	3	4	4	3.75	4	5	4	4	4.25	3.91667	4	3	6	5	4	4	4	4.28571	3	4	5	4	3	3	4	3.71429	4	4	4	3	4	4	5	4	4	3
1130	1	3	1	5	5	5	100	5	4	5	5	4.75	4	5	5	4	4.5	5	4	5	5	4.75	4.66667	6	6	5	7	7	7	5	6.14286	7	7	6	7	7	7	7	6.85714	6.5	3	3	2	3	2	3	2	2.57143	3
1131	1	3	0	4	3	3	24	3	3	4	3	3.25	4	4	4	4	4	4	3	3	4	3.5	3.58333	7	5	7	4	5	4	7	5.57143	7	5	5	5	7	7	7	6.14286	5.85714	3	2	2	1	3	2	1	2	1
1132	0	2	0	4	2	5	20	4	4	3	3	3.5	3	2	3	3	2.75	2	3	1	2	2	2.75	6	4	5	4	5	7	7	5.42857	4	4	3	4	3	4	4	3.71429	4.57143	4	3	4	2	2	4	3	3.14286	3
1133	1	1	1	3	2	4	12	3	3	3	2	2.75	3	3	3	3	3	4	3	3	2	3	2.91667	4	3	4	4	4	3	4	3.71429	3	4	4	2	3	4	2	3.14286	3.42857	5	4	4	4	4	4	4	4.14286	5
1134	1	2	0	5	5	5	100	3	2	3	3	2.75	5	5	5	4	4.75	5	4	5	5	4.75	4.08333	4	5	5	3	4	4	5	4.28571	5	4	4	4	3	4	4	4	4.14286	5	4	4	4	3	4	5	4.14286	5
1135	1	4	0	4	4	5	60	4	5	5	5	4.75	4	4	5	5	4.5	4	4	5	4	4.25	4.5	5	5	5	6	6	5	5	5.28571	5	6	5	7	5	6	5	5.57143	5.42857	3	2	3	3	2	2	2	2.42857	2
1136	0	1	1	5	5	5	100	4	4	5	4	4.25	5	4	5	5	4.75	4	5	4	4	4.25	4.41667	4	4	4	4	4	5	5	4.28571	6	6	5	6	7	4	5	5.57143	4.92857	4	4	4	3	4	3	3	3.57143	2
1137	0	2	0	5	5	5	100	5	3	5	5	4.5	2	3	3	3	2.75	4	4	5	4	4.25	3.83333	3	3	3	3	4	3	3	3.14286	5	7	5	5	7	5	6	5.71429	4.42857	3	2	3	2	3	2	2	2.42857	2
1138	1	3	0	4	5	4	64	3	3	4	2	3	4	4	4	5	4.25	4	3	3	3	3.25	3.5	4	4	4	2	5	4	4	3.85714	5	5	7	5	5	5	5	5.28571	4.57143	1	3	3	3	2	2	3	2.42857	2
1139	1	4	1	2	1	2	0	4	3	3	4	3.5	1	2	2	2	1.75	3	3	3	3	3	2.75	3	3	3	3	3	3	4	3.14286	4	3	3	4	3	4	4	3.57143	3.35714	4	4	4	5	4	5	4	4.28571	4
1140	0	2	1	2	2	1	2	2	3	3	3	2.75	3	3	3	3	3	4	4	3	3	3.5	3.08333	3	3	3	3	3	3	3	3	5	5	4	5	6	6	5	5.14286	4.07143	4	3	3	3	3	3	3	3.14286	3
1141	0	3	1	4	3	3	24	3	3	3	3	3	4	5	5	5	4.75	4	2	3	3	3	3.58333	4	3	3	3	3	5	3	3.42857	5	7	7	7	6	7	6	6.42857	4.92857	3	2	2	2	3	3	2	2.42857	3
1142	0	4	1	2	1	1	0	3	3	3	3	3	2	3	4	3	3	4	1	2	1	2	2.66667	3	4	5	4	4	4	3	3.85714	5	3	3	5	4	3	4	3.85714	3.85714	4	3	3	4	4	3	3	3.42857	2
1143	1	1	0	1	1	1	0	4	3	3	3	3.25	3	2	3	2	2.5	2	2	2	3	2.25	2.66667	3	4	4	4	3	3	3	3.42857	1	3	3	4	3	3	3	2.85714	3.14286	5	4	4	5	4	4	5	4.42857	5
1144	0	1	0	2	2	2	4	3	3	2	2	2.5	3	3	4	4	3.5	2	3	3	2	2.5	2.83333	4	4	4	4	4	4	5	4.14286	4	4	3	3	5	4	4	3.85714	4	3	3	2	2	4	3	4	3	3
1145	0	3	0	2	2	2	4	2	4	4	5	3.75	4	3	2	3	3	3	2	1	2	2	2.91667	3	3	3	3	3	3	3	3	3	3	3	3	3	4	3	3.14286	3.07143	4	3	5	3	5	4	3	3.85714	3
1146	1	2	0	1	2	1	1	3	3	2	3	2.75	4	3	4	4	3.75	4	3	3	2	3	3.16667	2	3	4	4	3	3	3	3.14286	3	3	3	3	3	3	3	3	3.07143	3	2	4	3	4	4	3	3.28571	2
1147	1	2	0	3	3	1	6	2	1	2	2	1.75	4	4	2	2	3	3	2	2	2	2.25	2.33333	3	3	3	3	3	3	3	3	4	5	3	2	5	4	3	3.71429	3.35714	5	5	5	5	4	5	5	4.85714	4
1148	0	4	1	4	4	5	60	4	4	5	3	4	4	5	3	4	4	4	4	4	5	4.25	4.08333	6	4	6	5	4	5	5	5	5	4	5	6	4	4	3	4.42857	4.71429	4	1	3	2	4	2	3	2.71429	3
1149	0	2	1	5	4	5	75	4	4	3	4	3.75	4	4	5	5	4.5	4	4	5	5	4.5	4.25	7	4	5	7	7	5	6	5.85714	5	5	6	6	7	6	7	6	5.92857	2	2	2	2	3	3	2	2.28571	2
1150	0	2	0	2	2	3	6	4	3	4	3	3.5	5	5	5	4	4.75	4	2	2	4	3	3.75	5	4	4	5	4	4	6	4.57143	6	4	3	4	4	4	4	4.14286	4.35714	3	3	3	2	3	3	3	2.85714	3
1151	0	2	0	2	1	1	0	4	3	4	4	3.75	5	3	4	3	3.75	2	3	2	2	2.25	3.25	5	7	5	5	6	7	5	5.71429	4	4	3	4	3	3	3	3.42857	4.57143	4	4	4	4	3	4	5	4	3
1152	0	2	1	4	3	3	24	4	3	4	4	3.75	4	4	5	4	4.25	3	3	3	3	3	3.66667	4	4	7	4	4	5	4	4.57143	4	4	4	5	5	4	3	4.14286	4.35714	4	3	4	3	3	3	3	3.28571	4
1153	0	4	1	1	2	2	2	4	5	4	4	4.25	4	3	4	4	3.75	4	3	5	4	4	4	5	5	4	4	5	5	5	4.71429	3	3	3	5	4	3	5	3.71429	4.21429	5	3	3	3	3	4	3	3.42857	3
1154	0	4	1	3	4	3	27	3	4	3	2	3	5	5	4	5	4.75	4	4	4	4	4	3.91667	4	7	4	5	5	3	4	4.57143	5	6	5	6	5	7	7	5.85714	5.21429	2	2	2	2	2	1	3	2	2
1155	0	2	1	5	5	5	100	4	4	5	4	4.25	3	5	5	5	4.5	5	4	5	4	4.5	4.41667	5	5	5	5	5	5	4	4.85714	3	5	4	3	4	4	4	3.85714	4.35714	3	3	4	3	4	4	3	3.42857	2
1156	0	4	1	2	4	3	18	2	3	2	2	2.25	3	3	2	2	2.5	2	3	1	2	2	2.25	6	4	4	7	6	5	4	5.14286	4	4	4	5	4	3	5	4.14286	4.64286	4	4	3	3	4	3	4	3.57143	4
1157	1	3	1	2	1	1	0	5	4	5	4	4.5	3	3	3	3	3	4	3	3	4	3.5	3.66667	4	4	3	4	4	4	5	4	3	3	3	4	3	3	4	3.28571	3.64286	2	4	4	4	3	4	3	3.42857	1
1158	1	3	1	2	3	2	8	5	5	5	5	5	3	3	4	3	3.25	4	5	5	3	4.25	4.16667	5	5	4	3	4	4	4	4.14286	3	5	4	4	5	5	4	4.28571	4.21429	3	4	3	3	4	5	5	3.85714	3
1159	1	2	1	2	2	1	2	3	3	4	3	3.25	3	2	3	3	2.75	2	3	3	3	2.75	2.91667	3	4	3	2	4	4	4	3.42857	5	4	4	4	7	5	3	4.57143	4	4	3	4	3	3	3	3	3.28571	4
1160	1	3	1	1	1	2	0	5	3	3	3	3.5	4	3	4	4	3.75	4	4	4	4	4	3.75	7	5	5	5	5	4	6	5.28571	7	5	7	7	6	7	7	6.57143	5.92857	3	2	3	2	2	1	3	2.28571	2
1161	1	4	1	1	2	1	1	5	4	4	3	4	4	4	3	4	3.75	5	5	5	4	4.75	4.16667	3	3	3	2	3	3	3	2.85714	4	5	5	4	5	5	5	4.71429	3.78571	5	4	5	4	5	3	4	4.28571	4
1162	0	2	1	4	5	5	80	4	5	4	4	4.25	5	4	5	5	4.75	3	2	3	3	2.75	3.91667	4	4	4	3	4	4	4	3.85714	6	6	5	6	5	7	5	5.71429	4.78571	2	3	3	2	3	3	3	2.71429	2
1163	1	1	1	3	1	2	0	3	3	3	3	3	3	2	3	2	2.5	3	4	3	2	3	2.83333	3	3	3	3	3	3	3	3	3	3	3	3	3	3	3	3	3	4	3	5	4	4	5	4	4.14286	3
1164	1	4	0	3	3	4	24	3	3	3	3	3	3	3	3	3	3	2	3	3	3	2.75	2.91667	5	6	5	4	4	5	6	5	2	3	3	3	3	3	3	2.85714	3.92857	3	3	4	2	2	3	3	2.85714	3
1165	1	4	1	1	1	3	0	3	3	3	3	3	3	4	4	4	3.75	5	4	4	3	4	3.58333	4	4	4	4	4	4	5	4.14286	3	5	3	4	4	5	4	4	4.07143	4	4	4	4	3	3	4	3.71429	5
1166	0	3	1	2	2	1	2	3	3	3	3	3	4	4	5	4	4.25	1	3	4	4	3	3.41667	3	3	3	3	3	3	3	3	1	4	5	5	2	3	3	3.28571	3.14286	3	2	2	3	2	2	3	2.42857	4
1167	1	1	1	5	5	5	100	3	3	5	5	4	4	4	2	4	3.5	5	3	4	3	3.75	3.75	6	7	6	7	5	5	5	5.85714	6	5	4	5	3	3	5	4.42857	5.14286	1	2	3	4	2	3	1	2.28571	3
1168	0	2	0	4	1	5	0	2	2	1	3	2	4	5	4	4	4.25	3	3	2	3	2.75	3	4	4	4	4	3	3	5	3.85714	5	3	5	4	3	3	4	3.85714	3.85714	4	4	5	4	4	4	4	4.14286	5
1169	1	1	1	5	5	5	100	4	4	5	5	4.5	4	5	5	5	4.75	5	3	3	5	4	4.41667	5	4	4	4	3	5	4	4.14286	4	4	3	5	4	5	5	4.28571	4.21429	3	3	4	3	3	3	4	3.28571	4
1170	1	3	0	3	1	4	0	2	3	2	1	2	4	3	3	4	3.5	2	1	1	1	1.25	2.25	4	5	4	4	5	5	5	4.57143	3	5	4	4	3	4	4	3.85714	4.21429	4	4	5	5	5	4	4	4.42857	3
1171	1	3	1	2	1	1	0	2	3	2	3	2.5	3	3	3	3	3	2	2	3	2	2.25	2.58333	4	5	4	3	5	4	4	4.14286	4	7	6	3	7	6	5	5.42857	4.78571	4	4	5	4	4	3	5	4.14286	4
1172	1	2	1	2	5	2	16	1	3	2	3	2.25	3	4	3	4	3.5	3	1	1	3	2	2.58333	4	3	3	3	5	4	3	3.57143	4	4	4	4	4	4	5	4.14286	3.85714	3	4	2	3	3	3	3	3	3
1173	0	3	0	3	3	3	18	5	4	5	4	4.5	5	3	4	3	3.75	4	5	5	4	4.5	4.25	5	5	7	5	4	5	5	5.14286	4	4	3	3	3	3	3	3.28571	4.21429	3	2	2	2	2	2	2	2.14286	3
1174	0	4	1	1	4	3	9	2	2	2	3	2.25	3	3	4	4	3.5	3	3	3	3	3	2.91667	4	4	4	5	4	4	5	4.28571	6	5	5	6	6	5	6	5.57143	4.92857	3	3	3	3	2	3	2	2.71429	2
1175	0	3	1	1	2	1	1	3	3	4	4	3.5	5	5	4	4	4.5	4	3	4	4	3.75	3.91667	3	4	4	3	3	3	5	3.57143	5	4	5	4	5	5	5	4.71429	4.14286	3	2	2	3	3	2	3	2.57143	2
1176	0	4	1	1	1	2	0	4	4	4	5	4.25	4	3	4	4	3.75	2	3	2	3	2.5	3.5	5	5	5	5	5	7	6	5.42857	5	6	6	5	5	5	5	5.28571	5.35714	4	4	3	5	5	4	4	4.14286	2
1177	0	1	1	5	5	5	100	2	3	3	3	2.75	3	3	4	3	3.25	3	2	4	4	3.25	3.08333	7	5	5	5	6	4	5	5.28571	4	6	5	5	5	5	5	5	5.14286	3	2	2	3	2	2	2	2.28571	2
1178	1	3	1	3	5	4	48	3	2	3	3	2.75	3	3	3	3	3	3	3	3	2	2.75	2.83333	5	5	5	4	6	5	5	5	4	3	4	4	4	4	3	3.71429	4.35714	3	4	2	2	4	3	3	3	3
1179	0	1	1	5	4	4	60	4	3	5	3	3.75	4	4	4	5	4.25	5	3	4	3	3.75	3.91667	4	5	5	7	7	5	5	5.42857	7	5	6	7	7	7	7	6.57143	6	1	2	3	1	2	2	3	2	3
1180	1	4	1	3	3	4	24	3	3	3	3	3	3	3	3	3	3	4	3	3	3	3.25	3.08333	3	5	4	3	4	5	4	4	7	5	5	5	5	5	5	5.28571	4.64286	3	5	3	2	3	3	2	3	5
1181	1	3	1	2	3	3	12	3	3	4	4	3.5	3	3	4	3	3.25	5	2	3	4	3.5	3.41667	3	3	4	3	3	3	4	3.28571	3	4	4	5	6	5	3	4.28571	3.78571	4	4	3	3	4	4	4	3.71429	4
1182	1	4	1	2	1	3	0	4	4	5	4	4.25	4	4	4	4	4	5	4	4	4	4.25	4.16667	6	6	4	6	7	6	5	5.71429	5	5	7	5	5	5	6	5.42857	5.57143	2	2	2	2	2	3	3	2.28571	3
1183	0	2	0	1	1	3	0	2	3	3	3	2.75	5	5	4	4	4.5	4	5	5	4	4.5	3.91667	3	4	4	4	4	4	5	4	4	5	4	4	3	4	5	4.14286	4.07143	4	4	1	3	3	4	4	3.28571	3
1184	0	4	1	1	3	3	6	4	5	4	5	4.5	3	4	4	4	3.75	4	3	4	4	3.75	4	4	5	4	4	4	4	4	4.14286	7	7	7	7	7	7	7	7	5.57143	3	4	2	3	3	2	4	3	2
1185	0	1	1	4	4	4	48	3	3	4	4	3.5	4	3	3	4	3.5	2	3	2	2	2.25	3.08333	5	5	5	5	5	6	5	5.14286	5	6	5	5	6	6	5	5.42857	5.28571	2	2	3	2	3	2	1	2.14286	3
1186	0	3	0	5	3	5	50	4	4	5	4	4.25	5	5	5	5	5	4	4	5	5	4.5	4.58333	7	6	7	4	5	7	6	6	7	7	6	7	7	6	6	6.57143	6.28571	2	3	1	2	1	1	2	1.71429	3
1187	1	3	0	2	2	1	2	5	4	3	4	4	2	3	3	3	2.75	2	4	3	4	3.25	3.33333	4	5	4	5	4	4	4	4.28571	5	4	3	4	3	6	3	4	4.14286	3	3	3	4	3	4	4	3.42857	2
1188	0	2	0	1	1	3	0	3	2	3	3	2.75	4	3	3	3	3.25	4	2	2	2	2.5	2.83333	3	4	3	4	3	4	3	3.42857	4	5	4	3	3	4	3	3.71429	3.57143	2	2	2	2	2	1	3	2	3
1189	0	4	0	1	2	1	1	3	3	2	3	2.75	3	3	3	3	3	3	3	3	4	3.25	3	5	7	7	5	6	7	5	6	5	7	6	5	6	5	6	5.71429	5.85714	4	4	4	3	2	3	3	3.28571	5
1190	0	2	1	4	3	3	24	5	4	4	4	4.25	5	4	4	4	4.25	4	4	3	3	3.5	4	5	4	4	4	4	5	4	4.28571	7	4	4	5	5	5	5	5	4.64286	5	4	4	4	3	5	4	4.14286	3
1191	1	4	0	2	2	1	2	3	4	3	3	3.25	4	4	3	4	3.75	4	3	3	3	3.25	3.41667	6	5	5	5	5	7	5	5.42857	7	6	5	5	4	5	3	5	5.21429	4	4	4	3	4	5	4	4	3
1192	0	3	0	3	3	2	12	4	4	5	5	4.5	5	5	5	5	5	3	3	3	3	3	4.16667	6	5	5	5	7	4	7	5.57143	7	5	5	7	6	7	6	6.14286	5.85714	2	2	1	2	1	2	1	1.57143	2
1193	1	3	1	4	5	4	64	3	4	3	5	3.75	4	3	4	4	3.75	4	3	3	3	3.25	3.58333	5	5	5	4	5	4	5	4.71429	3	4	3	4	3	4	6	3.85714	4.28571	2	1	3	3	1	3	1	2	3
1194	0	3	0	1	1	1	0	3	2	1	2	2	2	3	3	2	2.5	3	1	3	3	2.5	2.33333	3	4	5	4	5	3	4	4	5	4	3	7	6	5	5	5	4.5	3	4	4	3	2	3	3	3.14286	4
1195	0	2	1	5	5	5	100	4	4	3	4	3.75	4	4	4	4	4	2	2	4	3	2.75	3.5	7	5	6	7	6	5	5	5.85714	4	6	4	3	5	4	5	4.42857	5.14286	3	3	2	4	4	3	4	3.28571	3
1196	1	2	0	2	3	2	8	5	3	5	4	4.25	3	4	3	4	3.5	3	3	3	3	3	3.58333	4	4	3	3	4	5	4	3.85714	3	3	3	3	3	3	3	3	3.42857	3	3	3	3	3	3	2	2.85714	3
1197	0	2	1	1	3	5	10	3	3	4	2	3	3	4	3	3	3.25	2	2	4	3	2.75	3	5	4	6	4	5	4	4	4.57143	6	4	5	5	4	5	6	5	4.78571	3	4	3	5	2	3	5	3.57143	4
1198	0	4	0	3	1	3	0	3	3	2	3	2.75	2	3	3	3	2.75	2	4	2	4	3	2.83333	4	4	3	4	3	3	3	3.42857	3	3	3	3	4	4	3	3.28571	3.35714	3	4	4	4	5	3	3	3.71429	3
1199	1	3	0	2	3	2	8	2	2	2	3	2.25	2	2	3	2	2.25	2	2	2	2	2	2.16667	3	3	4	3	3	3	4	3.28571	5	5	5	5	5	5	4	4.85714	4.07143	3	3	2	3	3	2	2	2.57143	3
1200	1	4	1	3	4	4	36	4	4	4	5	4.25	2	3	3	2	2.5	4	3	4	4	3.75	3.5	5	5	6	7	6	6	6	5.85714	4	4	6	7	4	4	5	4.85714	5.35714	3	3	3	3	4	5	3	3.42857	4
1201	0	4	1	3	3	4	24	3	2	4	4	3.25	3	2	3	3	2.75	3	2	3	1	2.25	2.75	5	7	5	7	6	5	5	5.71429	3	3	4	4	4	3	5	3.71429	4.71429	4	3	4	4	3	4	2	3.42857	5
1202	1	2	1	1	4	1	3	3	2	2	2	2.25	1	3	3	2	2.25	3	3	3	3	3	2.5	3	4	3	3	3	4	3	3.28571	4	5	3	4	3	4	4	3.85714	3.57143	3	3	3	3	3	3	4	3.14286	4
1203	0	4	1	4	2	3	12	2	3	3	3	2.75	3	3	2	2	2.5	3	3	3	3	3	2.75	5	6	5	5	5	6	6	5.42857	7	7	7	5	6	4	4	5.71429	5.57143	3	2	3	3	4	3	3	3	2
1204	0	3	1	3	4	2	18	3	3	3	2	2.75	3	4	3	3	3.25	3	2	3	2	2.5	2.83333	4	6	7	7	5	5	5	5.57143	4	4	3	3	4	4	4	3.71429	4.64286	3	3	3	3	3	4	3	3.14286	4
1205	1	1	0	5	5	4	80	4	5	4	4	4.25	5	5	4	4	4.5	4	5	4	4	4.25	4.33333	5	4	7	7	5	5	5	5.42857	4	7	5	5	5	5	5	5.14286	5.28571	3	2	2	3	2	3	2	2.42857	2
1206	0	3	0	4	4	2	24	3	2	2	2	2.25	4	3	2	3	3	4	3	5	4	4	3.08333	4	4	4	5	4	7	5	4.71429	6	6	4	4	5	5	5	5	4.85714	2	3	3	2	3	3	2	2.57143	3
1207	1	4	0	2	1	2	0	3	3	3	3	3	4	3	3	3	3.25	4	4	4	4	4	3.41667	6	5	5	5	6	5	5	5.28571	4	4	3	5	4	5	5	4.28571	4.78571	5	5	4	4	4	4	4	4.28571	4
1208	0	1	1	2	4	2	12	3	3	3	3	3	3	3	3	3	3	2	3	3	1	2.25	2.75	3	6	3	3	3	3	3	3.42857	4	4	3	3	4	4	4	3.71429	3.57143	3	5	5	4	4	5	4	4.28571	4
1209	1	1	0	5	5	5	100	5	5	5	5	5	3	4	3	3	3.25	4	4	4	4	4	4.08333	5	5	6	6	5	7	7	5.85714	6	7	7	5	7	7	7	6.57143	6.21429	2	3	1	2	3	1	2	2	2
1210	0	2	1	3	2	2	6	4	4	4	4	4	2	4	3	3	3	2	3	1	1	1.75	2.91667	4	4	4	4	5	3	4	4	6	6	7	7	7	6	5	6.28571	5.14286	3	3	2	3	5	3	3	3.14286	3
1211	0	3	0	2	1	2	0	3	2	2	2	2.25	3	3	2	3	2.75	3	2	1	2	2	2.33333	4	4	4	5	4	5	4	4.28571	4	6	3	5	4	3	3	4	4.14286	4	5	5	4	4	4	4	4.28571	2
1212	1	3	0	5	3	5	50	3	4	4	4	3.75	4	5	4	4	4.25	4	4	3	5	4	4	4	4	4	3	4	4	4	3.85714	6	7	6	5	6	6	5	5.85714	4.85714	3	4	3	3	4	3	4	3.42857	3
1213	0	2	0	3	3	3	18	3	5	4	5	4.25	3	3	3	3	3	5	4	5	5	4.75	4	5	6	4	4	4	5	4	4.57143	4	4	5	4	5	5	5	4.57143	4.57143	3	3	5	3	4	4	3	3.57143	3
1214	0	1	0	3	2	2	6	3	4	2	4	3.25	4	3	3	3	3.25	3	4	4	4	3.75	3.41667	3	3	4	3	3	3	3	3.14286	4	4	3	3	4	4	4	3.71429	3.42857	5	4	4	5	5	4	5	4.57143	4
1215	0	2	0	3	2	1	3	2	3	3	1	2.25	3	4	3	4	3.5	3	2	3	4	3	2.91667	3	3	2	4	4	4	3	3.28571	3	3	3	5	3	4	4	3.57143	3.42857	3	4	3	3	3	2	3	3	3
1216	0	2	0	1	2	3	3	4	3	3	3	3.25	3	3	3	3	3	3	3	4	3	3.25	3.16667	3	3	3	3	3	4	3	3.14286	3	3	4	3	4	3	3	3.28571	3.21429	4	5	3	5	5	4	5	4.42857	4
1217	1	2	1	2	2	1	2	5	5	4	5	4.75	3	4	4	5	4	3	3	4	4	3.5	4.08333	4	5	5	4	5	5	5	4.71429	7	5	4	5	4	4	5	4.85714	4.78571	2	3	2	4	2	3	2	2.57143	3
1218	0	1	1	4	4	5	60	4	3	4	3	3.5	3	3	4	3	3.25	3	5	4	3	3.75	3.5	4	4	3	4	4	5	4	4	5	7	5	5	7	5	5	5.57143	4.78571	3	3	4	4	3	3	3	3.28571	4
1219	0	3	0	3	4	2	18	3	3	4	3	3.25	3	3	3	3	3	4	4	4	4	4	3.41667	4	4	5	6	4	6	3	4.57143	7	6	7	7	6	7	5	6.42857	5.5	4	2	4	4	3	4	3	3.42857	2
1220	0	1	1	5	5	5	100	4	4	4	4	4	4	4	5	5	4.5	5	4	5	5	4.75	4.41667	7	7	7	5	6	7	7	6.57143	4	5	5	4	5	6	5	4.85714	5.71429	4	4	2	4	3	3	4	3.42857	3
1221	0	1	0	1	1	1	0	5	5	5	5	5	3	3	3	3	3	3	4	3	2	3	3.66667	3	3	3	3	3	3	4	3.14286	3	3	3	4	4	3	3	3.28571	3.21429	4	5	4	4	5	4	5	4.42857	5
1222	1	3	1	5	5	5	100	4	5	5	4	4.5	5	5	4	5	4.75	5	5	4	5	4.75	4.66667	7	7	5	7	7	7	5	6.42857	5	7	6	7	7	7	5	6.28571	6.35714	3	3	1	2	3	2	2	2.28571	2
1223	0	3	0	5	5	4	80	5	4	5	4	4.5	4	5	5	5	4.75	4	5	3	5	4.25	4.5	5	5	5	6	6	5	5	5.28571	6	7	5	4	5	5	6	5.42857	5.35714	4	4	3	3	3	3	4	3.42857	1
1224	0	2	1	5	4	4	60	4	5	3	5	4.25	5	4	5	4	4.5	5	5	3	3	4	4.25	4	4	5	4	5	4	5	4.42857	3	6	4	5	6	3	4	4.42857	4.42857	3	3	2	2	4	1	1	2.28571	3
1225	1	3	0	1	2	1	1	2	3	3	3	2.75	2	3	2	3	2.5	2	2	2	2	2	2.41667	2	4	3	4	4	4	3	3.42857	5	3	4	4	5	6	5	4.57143	4	2	2	4	2	4	3	4	3	3
1226	1	3	1	2	2	1	2	2	3	3	3	2.75	3	3	3	3	3	4	5	4	5	4.5	3.41667	3	3	4	4	3	2	3	3.14286	3	4	5	3	3	5	4	3.85714	3.5	3	2	2	2	3	3	4	2.71429	4
1227	1	4	0	3	4	3	27	3	3	3	3	3	4	3	4	4	3.75	3	4	3	3	3.25	3.33333	3	3	3	3	4	3	4	3.28571	5	6	5	3	4	5	5	4.71429	4	3	3	5	4	4	3	4	3.71429	5
1228	1	3	1	3	4	3	27	4	3	3	4	3.5	3	3	3	2	2.75	4	4	4	3	3.75	3.33333	4	4	3	4	4	3	3	3.57143	4	3	4	5	4	4	3	3.85714	3.71429	1	3	3	2	3	2	2	2.28571	3
1229	1	4	1	2	1	1	0	5	4	5	4	4.5	4	4	4	4	4	3	3	4	4	3.5	4	4	4	5	5	7	6	5	5.14286	7	6	7	6	5	5	7	6.14286	5.64286	2	3	2	2	2	2	2	2.14286	4
1230	0	3	0	4	4	3	36	4	5	4	5	4.5	5	5	4	5	4.75	3	4	3	5	3.75	4.33333	4	5	4	4	3	3	5	4	4	4	5	4	6	4	4	4.42857	4.21429	3	2	3	3	2	3	4	2.85714	2
1231	0	2	1	3	3	3	18	3	3	4	5	3.75	4	5	5	5	4.75	3	5	4	5	4.25	4.25	5	5	6	5	5	5	5	5.14286	4	4	4	3	4	5	4	4	4.57143	3	3	3	2	2	1	2	2.28571	1
1232	0	3	1	1	1	3	0	4	4	2	3	3.25	4	4	5	4	4.25	3	4	4	4	3.75	3.75	4	4	5	3	3	4	6	4.14286	4	3	3	4	3	4	4	3.57143	3.85714	3	3	3	2	3	3	2	2.71429	3
1233	1	2	1	5	3	5	50	5	5	4	4	4.5	3	4	5	4	4	4	4	3	3	3.5	4	7	6	5	5	7	7	7	6.28571	5	6	7	7	6	7	6	6.28571	6.28571	5	4	3	4	4	4	3	3.85714	1
1234	0	1	0	2	2	1	2	3	2	3	3	2.75	4	3	4	4	3.75	3	2	2	2	2.25	2.91667	4	2	3	3	3	3	3	3	4	4	4	3	1	3	3	3.14286	3.07143	5	5	3	4	4	3	3	3.85714	4
1235	0	4	0	3	3	3	18	3	3	3	2	2.75	4	4	4	4	4	2	3	2	2	2.25	3	4	3	4	4	4	5	5	4.14286	5	4	5	4	6	4	5	4.71429	4.42857	3	3	2	2	2	3	3	2.57143	2
1236	0	1	0	3	3	5	30	5	5	4	4	4.5	3	2	3	3	2.75	3	2	2	2	2.25	3.16667	3	3	4	3	4	3	4	3.42857	3	3	3	5	4	4	5	3.85714	3.64286	2	3	2	3	3	2	4	2.71429	4
1237	0	4	0	1	2	2	2	3	5	3	4	3.75	3	4	3	4	3.5	3	3	4	3	3.25	3.5	3	3	5	4	4	4	5	4	3	4	4	3	3	3	3	3.28571	3.64286	4	4	4	5	5	5	5	4.57143	4
1238	0	3	1	1	2	3	3	3	4	3	3	3.25	4	4	3	4	3.75	5	4	4	5	4.5	3.83333	5	5	5	4	4	3	7	4.71429	5	4	4	5	4	4	5	4.42857	4.57143	3	3	2	3	3	3	1	2.57143	1
1239	0	1	0	4	5	4	64	3	3	3	2	2.75	3	2	2	3	2.5	3	3	3	3	3	2.75	5	5	5	5	3	4	4	4.42857	4	3	3	4	4	4	3	3.57143	4	4	4	4	2	4	3	3	3.42857	5
1240	1	3	1	2	1	3	0	4	4	4	5	4.25	5	4	5	4	4.5	5	4	3	4	4	4.25	2	3	3	3	3	3	3	2.85714	4	5	5	5	5	7	4	5	3.92857	3	2	2	3	2	3	3	2.57143	4
1241	0	1	1	5	4	5	75	5	4	5	3	4.25	3	5	5	4	4.25	4	4	5	4	4.25	4.25	4	4	4	5	4	4	4	4.14286	4	4	4	3	4	5	3	3.85714	4	4	4	5	4	5	3	5	4.28571	3
1242	1	4	1	3	1	3	0	3	3	4	3	3.25	5	5	4	5	4.75	4	4	4	4	4	4	3	4	3	3	3	4	3	3.28571	4	3	6	5	4	3	3	4	3.64286	4	5	3	4	4	4	5	4.14286	3
1243	1	1	0	4	5	5	80	4	4	4	5	4.25	4	5	5	5	4.75	5	4	4	3	4	4.33333	6	5	5	5	6	4	5	5.14286	4	4	3	5	4	5	7	4.57143	4.85714	2	3	2	2	3	3	3	2.57143	3
1244	0	4	0	3	3	4	24	4	5	4	3	4	4	4	3	5	4	3	3	3	3	3	3.66667	7	7	5	7	5	5	6	6	3	3	5	3	3	3	4	3.42857	4.71429	3	3	4	3	4	3	4	3.42857	3
1245	1	4	0	1	1	3	0	3	3	3	4	3.25	3	3	4	3	3.25	3	3	3	5	3.5	3.33333	4	4	3	4	3	5	3	3.71429	3	3	3	4	3	4	2	3.14286	3.42857	3	4	3	2	4	3	3	3.14286	4
1246	0	1	0	2	2	1	2	3	4	4	3	3.5	3	3	2	2	2.5	3	4	1	3	2.75	2.91667	4	3	3	4	4	4	4	3.71429	4	3	3	4	3	3	3	3.28571	3.5	4	4	5	5	4	5	5	4.57143	4
1247	1	3	0	1	2	1	1	3	3	2	3	2.75	2	3	2	2	2.25	1	3	2	1	1.75	2.25	5	5	5	5	6	6	7	5.57143	3	4	5	3	4	5	5	4.14286	4.85714	3	3	2	2	2	3	2	2.42857	3
1248	1	3	0	1	3	2	4	2	2	4	3	2.75	3	3	3	3	3	4	3	2	3	3	2.91667	3	3	4	3	4	4	4	3.57143	6	5	6	5	6	5	5	5.42857	4.5	3	3	3	2	2	3	4	2.85714	4
1249	0	3	1	3	3	4	24	4	3	4	4	3.75	2	3	3	2	2.5	3	4	3	3	3.25	3.16667	5	4	5	5	5	5	5	4.85714	3	5	7	4	4	5	5	4.71429	4.78571	5	4	4	2	3	3	4	3.57143	4
1250	1	3	0	2	2	1	2	5	5	5	5	5	4	3	4	4	3.75	4	4	4	3	3.75	4.16667	5	6	4	7	6	5	5	5.42857	3	3	3	4	3	4	5	3.57143	4.5	1	3	3	3	2	3	2	2.42857	3
1251	1	1	0	1	2	3	3	2	1	2	2	1.75	3	4	2	3	3	2	2	1	3	2	2.25	4	1	3	4	4	3	2	3	3	3	3	3	3	4	3	3.14286	3.07143	5	5	4	4	4	5	4	4.42857	4
1252	1	3	1	4	5	4	64	5	5	4	4	4.5	5	4	4	4	4.25	5	4	4	4	4.25	4.33333	6	6	5	4	7	5	5	5.42857	4	3	7	6	6	5	5	5.14286	5.28571	4	4	3	3	2	3	4	3.28571	3
1253	1	1	1	5	3	5	50	4	5	4	4	4.25	4	4	4	4	4	4	5	4	4	4.25	4.16667	4	4	3	3	3	3	4	3.42857	4	5	3	5	3	5	4	4.14286	3.78571	4	4	4	5	4	4	3	4	4
1254	1	4	0	2	2	1	2	4	4	3	2	3.25	4	3	3	3	3.25	4	4	4	4	4	3.5	5	4	5	5	5	5	7	5.14286	4	3	3	4	6	4	5	4.14286	4.64286	4	5	4	3	3	5	5	4.14286	4
1255	1	1	1	2	1	2	0	4	4	3	4	3.75	4	4	3	3	3.5	3	2	3	3	2.75	3.33333	3	3	3	3	4	3	4	3.28571	3	4	5	5	5	3	3	4	3.64286	3	3	4	3	4	3	3	3.28571	3
1256	1	2	1	4	5	2	32	4	5	4	5	4.5	5	4	4	5	4.5	5	5	5	4	4.75	4.58333	6	5	4	5	6	6	5	5.28571	7	7	7	7	6	7	7	6.85714	6.07143	3	3	3	4	4	3	4	3.42857	3
1257	1	2	1	4	3	3	24	4	4	5	3	4	5	3	4	4	4	2	4	4	4	3.5	3.83333	4	5	4	4	4	4	3	4	5	5	7	6	6	5	6	5.71429	4.85714	5	4	4	4	5	5	3	4.28571	2
1258	1	1	1	5	4	5	75	4	4	4	4	4	5	5	5	5	5	5	5	5	4	4.75	4.58333	5	5	4	5	4	5	7	5	7	5	7	6	5	6	7	6.14286	5.57143	3	3	2	2	2	3	2	2.42857	3
1259	0	2	1	2	4	2	12	5	4	3	3	3.75	3	4	2	3	3	5	5	4	4	4.5	3.75	4	4	4	4	3	5	4	4	4	4	5	3	5	4	3	4	4	3	1	3	3	3	3	3	2.71429	3
1260	1	2	1	4	2	5	20	3	3	4	3	3.25	5	3	3	4	3.75	5	5	5	4	4.75	3.91667	4	4	4	4	4	4	3	3.85714	4	3	4	3	2	3	3	3.14286	3.5	3	2	2	4	3	3	3	2.85714	4
1261	1	4	1	5	3	5	50	4	5	3	4	4	5	5	4	5	4.75	5	5	5	5	5	4.58333	6	4	5	7	5	7	7	5.85714	7	5	7	5	7	7	7	6.42857	6.14286	3	3	1	3	2	2	2	2.28571	3
1262	0	1	1	4	4	3	36	3	4	4	3	3.5	3	3	2	3	2.75	2	1	2	2	1.75	2.66667	3	4	4	3	4	3	4	3.57143	3	4	3	4	5	3	5	3.85714	3.71429	3	2	3	3	2	3	3	2.71429	3
1263	1	1	0	2	4	5	30	4	5	5	4	4.5	4	4	3	4	3.75	3	4	4	5	4	4.08333	4	5	5	4	4	5	5	4.57143	5	3	4	4	3	3	4	3.71429	4.14286	3	3	3	3	3	3	3	3	3
1264	1	4	0	1	3	1	2	3	3	4	4	3.5	5	5	4	4	4.5	2	3	1	2	2	3.33333	3	3	3	3	3	3	3	3	4	3	3	3	3	3	3	3.14286	3.07143	3	5	4	4	4	4	4	4	2
1265	0	1	1	5	3	5	50	4	3	4	4	3.75	3	3	3	3	3	3	1	3	4	2.75	3.16667	4	3	4	3	4	3	3	3.42857	4	3	4	3	4	5	3	3.71429	3.57143	2	3	3	2	3	3	3	2.71429	2
1266	1	3	1	4	2	4	16	4	5	4	4	4.25	4	4	4	5	4.25	4	4	4	4	4	4.16667	6	5	4	5	6	5	5	5.14286	3	3	4	5	3	3	4	3.57143	4.35714	4	4	3	3	3	4	3	3.42857	5
1267	1	4	1	1	1	1	0	5	5	4	5	4.75	3	3	3	3	3	3	2	3	1	2.25	3.33333	5	5	6	4	7	6	5	5.42857	4	4	5	4	6	4	6	4.71429	5.07143	2	2	1	3	2	4	2	2.28571	5
1268	0	2	1	4	2	5	20	3	3	4	4	3.5	4	3	3	3	3.25	4	5	5	4	4.5	3.75	4	4	5	4	4	5	4	4.28571	4	3	4	4	3	5	4	3.85714	4.07143	5	3	4	4	4	4	5	4.14286	3
1269	1	3	1	1	2	3	3	4	3	5	5	4.25	4	4	4	4	4	4	3	3	4	3.5	3.91667	5	4	5	5	5	5	4	4.71429	5	6	7	6	5	7	5	5.85714	5.28571	4	5	5	4	3	5	4	4.28571	4
1270	1	3	0	2	1	1	0	4	3	4	4	3.75	4	4	5	4	4.25	3	3	3	3	3	3.66667	6	5	6	7	5	6	5	5.71429	6	6	7	5	6	7	5	6	5.85714	2	2	3	1	2	2	3	2.14286	2
1271	1	2	1	3	4	3	27	3	3	3	3	3	3	2	3	3	2.75	3	2	3	3	2.75	2.83333	5	4	5	4	4	4	4	4.28571	3	3	4	3	3	3	3	3.14286	3.71429	4	5	4	4	4	4	3	4	3
1272	0	1	1	5	5	5	100	4	4	4	5	4.25	3	4	3	3	3.25	3	3	2	5	3.25	3.58333	4	3	5	4	4	5	4	4.14286	5	5	3	4	6	3	5	4.42857	4.28571	3	2	3	4	4	5	5	3.71429	2
1273	0	3	1	5	5	4	80	4	3	3	4	3.5	4	5	5	4	4.5	4	4	4	4	4	4	5	4	5	4	4	7	5	4.85714	5	4	4	6	4	4	4	4.42857	4.64286	2	2	3	3	3	3	4	2.85714	3
1274	0	3	0	1	1	2	0	2	3	3	2	2.5	2	3	3	4	3	1	2	2	1	1.5	2.33333	4	3	4	4	5	4	5	4.14286	5	5	5	6	3	4	7	5	4.57143	4	4	3	3	4	4	4	3.71429	3
1275	0	1	0	5	4	5	75	5	4	5	5	4.75	4	5	5	5	4.75	4	5	5	3	4.25	4.58333	5	5	5	5	4	4	5	4.71429	4	3	4	5	4	4	6	4.28571	4.5	3	2	3	3	2	2	2	2.42857	3
1276	0	4	0	1	1	1	0	4	4	4	5	4.25	3	4	4	3	3.5	3	5	4	4	4	3.91667	4	5	5	4	4	3	4	4.14286	3	5	4	3	4	3	3	3.57143	3.85714	3	4	4	4	3	3	5	3.71429	4
1277	0	4	0	4	3	3	24	4	4	5	4	4.25	3	3	2	3	2.75	2	2	2	1	1.75	2.91667	6	5	4	5	6	5	5	5.14286	4	5	5	5	7	5	5	5.14286	5.14286	3	3	3	4	3	4	3	3.28571	2
1278	1	3	1	3	4	2	18	2	3	4	3	3	3	3	3	4	3.25	5	3	4	4	4	3.41667	5	4	6	4	5	5	5	4.85714	3	5	4	4	4	3	4	3.85714	4.35714	3	4	3	4	4	4	3	3.57143	5
1279	0	4	1	2	2	2	4	4	4	4	5	4.25	3	3	3	3	3	4	5	5	3	4.25	3.83333	3	4	4	5	4	4	4	4	3	3	3	3	3	3	3	3	3.5	2	2	2	2	2	3	1	2	5
1280	0	1	1	3	2	2	6	5	3	3	4	3.75	3	3	3	3	3	2	3	2	2	2.25	3	4	4	4	3	3	5	4	3.85714	3	3	5	4	4	4	3	3.71429	3.78571	3	3	3	3	3	2	3	2.85714	2
1281	0	3	0	1	1	2	0	2	2	3	3	2.5	2	3	3	2	2.5	2	1	2	2	1.75	2.25	5	4	4	5	6	5	3	4.57143	5	5	5	6	5	5	5	5.14286	4.85714	3	3	4	5	4	3	3	3.57143	3
1282	1	1	1	5	4	5	75	3	3	3	3	3	3	3	3	3	3	4	4	4	5	4.25	3.41667	3	3	3	3	3	3	3	3	4	3	4	4	5	5	4	4.14286	3.57143	3	3	2	3	3	3	1	2.57143	3
1283	0	2	1	3	4	4	36	5	3	4	4	4	4	4	5	4	4.25	5	3	3	5	4	4.08333	6	6	5	6	7	4	5	5.57143	4	5	5	5	5	4	7	5	5.28571	3	2	2	1	2	3	2	2.14286	3
1284	1	2	0	1	1	1	0	4	3	4	3	3.5	4	3	3	3	3.25	3	4	3	4	3.5	3.41667	4	3	3	3	3	4	3	3.28571	4	3	4	3	3	3	3	3.28571	3.28571	4	3	5	4	4	4	4	4	4
1285	0	3	1	4	3	4	32	3	5	4	5	4.25	5	3	5	5	4.5	3	3	2	3	2.75	3.83333	5	5	5	4	5	6	4	4.85714	5	7	7	7	6	5	7	6.28571	5.57143	2	2	4	2	3	2	3	2.57143	2
1286	0	1	1	5	5	5	100	5	5	3	4	4.25	3	3	4	3	3.25	4	3	3	5	3.75	3.75	3	3	3	3	3	3	4	3.14286	4	5	3	7	5	4	4	4.57143	3.85714	4	3	3	4	3	4	5	3.71429	3
1287	0	1	1	5	4	5	75	4	3	4	4	3.75	4	3	4	4	3.75	3	3	4	2	3	3.5	4	4	6	5	5	5	5	4.85714	3	3	4	4	3	4	3	3.42857	4.14286	1	2	3	1	2	2	1	1.71429	3
1288	1	2	0	3	3	3	18	3	2	1	2	2	4	3	3	3	3.25	3	2	2	2	2.25	2.5	4	4	4	3	4	3	4	3.71429	3	4	4	5	5	6	6	4.71429	4.21429	4	4	4	4	5	5	5	4.42857	4
1289	0	4	1	5	2	4	20	3	4	4	4	3.75	4	4	3	4	3.75	4	3	3	2	3	3.5	5	4	5	6	6	4	6	5.14286	3	3	4	5	4	5	7	4.42857	4.78571	1	2	3	2	2	3	2	2.14286	3
1290	0	1	0	2	2	3	6	2	3	3	2	2.5	3	2	1	3	2.25	2	3	2	2	2.25	2.33333	3	3	4	4	4	4	4	3.71429	3	1	3	3	4	2	3	2.71429	3.21429	4	3	4	3	3	5	4	3.71429	4
1291	0	1	0	5	5	4	80	3	4	4	5	4	5	4	4	4	4.25	5	4	4	5	4.5	4.25	3	3	3	4	3	4	3	3.28571	5	5	4	7	5	5	4	5	4.14286	3	2	3	3	2	2	3	2.57143	2
1292	0	3	1	1	2	1	1	3	1	3	1	2	2	2	3	3	2.5	3	3	3	3	3	2.5	5	5	6	4	7	6	5	5.42857	5	7	5	6	6	7	6	6	5.71429	5	4	4	4	3	5	4	4.14286	5
1293	0	4	1	1	1	2	0	4	4	4	3	3.75	4	4	3	4	3.75	3	2	2	2	2.25	3.25	5	4	5	4	5	4	4	4.42857	7	6	6	6	6	7	7	6.42857	5.42857	4	4	4	3	3	4	2	3.42857	5
1294	1	1	1	4	4	5	60	5	3	3	4	3.75	5	5	4	5	4.75	3	5	5	4	4.25	4.25	3	3	3	2	3	3	4	3	5	5	5	7	6	4	6	5.42857	4.21429	2	3	2	1	2	2	2	2	1
1295	1	2	1	5	3	4	40	4	3	3	4	3.5	4	2	3	3	3	1	4	3	3	2.75	3.08333	4	4	5	5	5	4	5	4.57143	5	4	5	4	5	4	5	4.57143	4.57143	3	3	5	5	3	3	3	3.57143	4
1296	1	2	1	3	3	2	12	3	4	4	4	3.75	3	2	3	3	2.75	4	5	3	4	4	3.5	4	4	4	4	3	4	4	3.85714	4	4	3	3	4	3	4	3.57143	3.71429	4	4	3	4	4	4	4	3.85714	5
1297	1	3	1	4	4	4	48	2	3	2	2	2.25	4	3	3	4	3.5	4	4	4	4	4	3.25	5	4	4	5	6	5	5	4.85714	4	5	3	3	5	4	5	4.14286	4.5	4	3	3	4	3	4	3	3.42857	3
1298	1	4	1	2	3	1	4	4	3	3	3	3.25	4	4	4	4	4	5	3	5	4	4.25	3.83333	4	4	3	4	4	5	4	4	4	5	7	5	6	4	4	5	4.5	3	3	5	2	4	4	4	3.57143	5
1299	0	1	0	5	5	5	100	2	3	2	3	2.5	5	4	4	5	4.5	2	2	2	3	2.25	3.08333	4	3	4	4	4	3	3	3.57143	3	4	4	4	6	4	4	4.14286	3.85714	3	3	3	3	2	3	3	2.85714	3
1300	0	1	0	1	1	1	0	2	2	3	3	2.5	2	3	3	2	2.5	3	3	3	2	2.75	2.58333	3	3	3	4	4	4	3	3.42857	3	3	3	3	4	3	3	3.14286	3.28571	4	4	4	5	4	3	4	4	5
1301	0	3	1	1	1	1	0	2	3	3	3	2.75	4	3	3	3	3.25	5	5	4	5	4.75	3.58333	6	6	5	4	6	6	5	5.42857	7	4	7	7	6	5	4	5.71429	5.57143	3	4	4	4	4	3	4	3.71429	4
1302	0	2	1	1	1	1	0	4	3	4	4	3.75	3	4	4	4	3.75	2	4	3	2	2.75	3.41667	5	3	4	3	4	5	4	4	3	3	3	3	2	3	3	2.85714	3.42857	2	2	3	3	3	3	2	2.57143	3
1303	1	1	1	3	4	2	18	3	3	3	3	3	3	3	3	4	3.25	2	2	3	2	2.25	2.83333	3	3	3	4	3	3	4	3.28571	3	3	3	3	4	3	3	3.14286	3.21429	3	4	3	3	3	3	2	3	5
1304	1	4	0	3	2	4	12	5	4	3	5	4.25	4	4	5	4	4.25	4	4	3	5	4	4.16667	4	4	4	3	4	4	3	3.71429	5	4	5	5	5	5	3	4.57143	4.14286	5	3	4	2	3	4	4	3.57143	1
1305	0	3	0	4	5	5	80	5	5	4	4	4.5	3	2	3	2	2.5	3	2	3	2	2.5	3.16667	4	4	3	5	4	5	4	4.14286	4	3	5	5	4	5	3	4.14286	4.14286	1	3	3	1	2	2	2	2	2
1306	1	2	1	4	2	4	16	4	2	4	3	3.25	5	4	4	4	4.25	3	2	2	3	2.5	3.33333	4	5	4	5	5	5	5	4.71429	5	4	6	5	6	4	5	5	4.85714	3	3	4	3	3	2	2	2.85714	4
1307	0	3	0	1	1	1	0	2	2	2	2	2	3	2	3	3	2.75	2	2	1	2	1.75	2.16667	3	3	3	3	3	3	3	3	2	3	3	3	3	4	3	3	3	4	3	3	4	3	4	3	3.42857	2
1308	0	4	1	5	4	4	60	2	2	3	2	2.25	5	3	3	4	3.75	5	3	3	4	3.75	3.25	7	5	5	6	5	4	4	5.14286	5	5	6	7	5	6	5	5.57143	5.35714	3	3	2	2	3	3	2	2.57143	1
1309	0	3	0	3	3	1	6	2	2	2	3	2.25	2	2	3	2	2.25	1	2	3	2	2	2.16667	5	5	4	6	4	4	5	4.71429	3	3	4	3	3	3	3	3.14286	3.92857	5	4	4	5	4	5	4	4.42857	5
1310	1	3	0	3	3	4	24	5	4	5	3	4.25	3	4	3	3	3.25	5	5	3	4	4.25	3.91667	5	4	4	7	5	6	5	5.14286	3	4	4	4	3	4	3	3.57143	4.35714	4	5	4	4	3	5	5	4.28571	4
1311	0	2	0	1	2	2	2	3	2	3	3	2.75	2	3	3	2	2.5	2	2	3	2	2.25	2.5	4	4	3	3	4	3	4	3.57143	3	3	3	4	3	3	4	3.28571	3.42857	3	3	3	4	4	4	2	3.28571	4
1312	0	3	0	2	1	1	0	3	2	1	3	2.25	3	3	3	2	2.75	1	2	1	3	1.75	2.25	3	3	4	4	3	3	3	3.28571	4	5	5	6	6	4	5	5	4.14286	3	4	3	3	4	3	2	3.14286	3
1313	0	1	0	4	5	5	80	4	3	4	3	3.5	3	3	3	3	3	3	2	4	3	3	3.16667	7	6	7	5	4	6	5	5.71429	5	3	5	4	5	5	3	4.28571	5	2	2	3	2	2	2	3	2.28571	1
1314	0	3	0	4	3	4	32	4	5	4	5	4.5	5	4	4	4	4.25	3	3	3	3	3	3.91667	5	5	4	5	4	5	5	4.71429	3	3	4	4	4	5	4	3.85714	4.28571	1	2	2	3	2	2	3	2.14286	3
1315	1	4	0	1	1	2	0	3	2	2	2	2.25	3	3	3	3	3	3	3	3	2	2.75	2.66667	3	3	3	4	3	3	3	3.14286	3	3	3	5	3	4	3	3.42857	3.28571	4	4	4	4	5	4	5	4.28571	3
1316	1	2	0	4	5	3	48	4	5	4	4	4.25	4	5	5	5	4.75	5	4	5	4	4.5	4.5	5	4	6	6	5	4	5	5	7	5	4	6	5	5	5	5.28571	5.14286	2	3	3	4	2	2	3	2.71429	4
1317	0	1	0	3	5	5	60	2	3	3	3	2.75	2	3	2	3	2.5	3	3	2	3	2.75	2.66667	5	6	7	4	5	5	5	5.28571	7	7	7	5	7	5	7	6.42857	5.85714	5	4	4	4	4	5	3	4.14286	2
1318	0	4	1	5	5	5	100	5	4	4	4	4.25	4	4	5	5	4.5	5	5	4	4	4.5	4.41667	5	5	7	5	6	6	5	5.57143	5	7	7	7	7	7	7	6.71429	6.14286	1	2	3	2	2	2	2	2	3
1319	0	2	0	3	5	3	36	3	3	3	3	3	3	4	4	4	3.75	2	2	2	2	2	2.91667	5	5	4	4	5	4	4	4.42857	5	5	7	5	5	5	4	5.14286	4.78571	3	3	3	3	3	3	2	2.85714	3
1320	0	2	0	2	1	1	0	1	2	2	2	1.75	3	3	3	3	3	2	3	3	3	2.75	2.5	3	4	4	4	3	4	4	3.71429	3	3	3	4	3	3	3	3.14286	3.42857	4	5	5	4	5	5	4	4.57143	4
1321	0	4	1	4	2	5	20	4	4	3	4	3.75	5	3	4	4	4	4	3	3	3	3.25	3.66667	3	3	3	3	3	3	4	3.14286	3	3	3	4	4	3	4	3.42857	3.28571	4	4	5	4	3	4	5	4.14286	3
1322	1	4	1	3	2	3	9	5	3	4	4	4	4	5	4	4	4.25	3	5	5	3	4	4.08333	5	4	4	5	5	4	5	4.57143	4	4	5	5	4	5	4	4.42857	4.5	4	4	3	4	4	4	4	3.85714	3
1323	0	2	0	4	5	5	80	4	5	3	5	4.25	4	5	4	5	4.5	3	4	3	4	3.5	4.08333	6	6	6	4	7	6	6	5.85714	4	6	6	6	5	5	5	5.28571	5.57143	2	2	2	1	3	1	2	1.85714	3
1324	1	1	1	3	3	1	6	3	2	2	2	2.25	3	3	3	3	3	3	3	3	4	3.25	2.83333	3	2	3	3	3	4	3	3	4	3	5	3	4	4	4	3.85714	3.42857	4	5	3	4	4	5	3	4	5
1325	1	4	0	4	4	4	48	5	5	5	5	5	4	3	3	3	3.25	3	2	3	4	3	3.75	4	3	4	4	4	4	4	3.85714	4	5	4	6	4	3	5	4.42857	4.14286	3	3	2	3	2	4	3	2.85714	2
1326	1	3	0	4	5	4	64	3	4	3	3	3.25	3	4	3	3	3.25	4	4	4	5	4.25	3.58333	5	4	4	4	4	3	4	4	4	4	7	7	5	4	5	5.14286	4.57143	3	2	3	3	2	2	2	2.42857	3
1327	0	2	1	3	4	2	18	3	3	3	3	3	4	4	3	4	3.75	4	4	4	4	4	3.58333	3	3	3	3	4	3	3	3.14286	5	7	4	4	6	5	5	5.14286	4.14286	4	4	5	5	3	3	4	4	5
1328	0	4	1	1	1	1	0	4	3	4	5	4	3	4	4	4	3.75	3	3	3	4	3.25	3.66667	4	3	4	4	4	4	4	3.85714	4	3	3	3	3	4	4	3.42857	3.64286	3	4	4	3	3	4	3	3.42857	3
1329	1	4	1	3	2	4	12	3	1	4	3	2.75	4	4	4	4	4	4	3	5	4	4	3.58333	5	5	4	5	5	5	4	4.71429	4	7	5	5	7	7	5	5.71429	5.21429	2	3	2	2	3	3	2	2.42857	5
1330	1	1	0	5	5	3	60	2	3	2	3	2.5	3	3	3	3	3	4	3	3	5	3.75	3.08333	5	4	4	4	5	7	6	5	7	7	7	5	5	7	7	6.42857	5.71429	3	3	4	3	3	3	3	3.14286	1
1331	1	4	0	3	1	1	0	5	4	5	5	4.75	3	3	3	3	3	4	3	4	2	3.25	3.66667	5	4	5	7	5	5	6	5.28571	6	7	4	4	7	5	5	5.42857	5.35714	3	3	4	3	3	4	3	3.28571	2
1332	0	3	0	2	3	2	8	3	2	3	2	2.5	3	3	3	3	3	2	2	3	3	2.5	2.66667	3	4	4	4	4	3	3	3.57143	4	4	3	3	4	5	4	3.85714	3.71429	4	5	4	4	4	5	4	4.28571	5
1333	0	2	0	5	5	5	100	4	4	3	4	3.75	4	4	4	4	4	3	3	3	3	3	3.58333	5	5	5	4	5	6	5	5	5	6	5	6	4	5	4	5	5	3	2	3	3	2	2	3	2.57143	3
1334	0	1	1	5	5	5	100	4	5	4	4	4.25	5	5	3	3	4	3	5	4	4	4	4.08333	4	4	5	5	4	5	4	4.42857	3	3	5	3	4	3	3	3.42857	3.92857	2	3	3	3	4	3	4	3.14286	3
1335	0	1	1	5	5	4	80	3	3	4	3	3.25	4	4	4	4	4	1	3	2	3	2.25	3.16667	4	3	4	3	3	3	3	3.28571	3	4	3	3	3	3	4	3.28571	3.28571	5	3	3	3	4	3	4	3.57143	5
1336	1	3	0	3	2	3	9	3	3	3	3	3	3	3	3	3	3	1	3	3	2	2.25	2.75	5	5	6	5	5	5	3	4.85714	4	4	5	5	5	4	3	4.28571	4.57143	3	3	4	2	4	3	4	3.28571	4
1337	0	3	1	2	4	3	18	4	3	3	4	3.5	3	2	3	3	2.75	3	2	3	3	2.75	3	4	4	3	4	3	3	4	3.57143	3	3	4	4	3	3	3	3.28571	3.42857	2	1	4	2	2	1	3	2.14286	3
1338	0	2	0	3	2	3	9	1	3	3	3	2.5	4	4	4	5	4.25	3	2	2	2	2.25	3	4	4	3	5	4	4	3	3.85714	3	4	3	4	4	3	3	3.42857	3.64286	4	4	3	4	5	4	3	3.85714	4
1339	1	4	0	3	4	2	18	3	5	4	3	3.75	5	4	4	4	4.25	4	3	4	5	4	4	5	4	5	4	5	5	5	4.71429	4	4	7	5	6	4	5	5	4.85714	3	4	2	3	3	2	3	2.85714	3
1340	1	3	1	5	5	4	80	4	5	5	5	4.75	3	4	5	3	3.75	5	5	4	4	4.5	4.33333	6	6	7	6	6	5	7	6.14286	7	5	5	6	6	5	5	5.57143	5.85714	3	4	2	3	4	3	3	3.14286	3
1341	1	1	0	4	4	5	60	3	3	3	3	3	4	5	4	5	4.5	3	4	4	3	3.5	3.66667	5	4	5	6	5	5	5	5	4	4	4	4	4	4	4	4	4.5	3	4	3	2	3	3	3	3	3
1342	1	4	1	3	3	3	18	5	5	4	4	4.5	3	3	3	3	3	4	3	3	2	3	3.5	3	4	3	4	3	4	3	3.42857	5	5	3	3	3	3	3	3.57143	3.5	4	4	4	4	3	4	3	3.71429	4
1343	0	4	1	5	3	4	40	3	4	4	4	3.75	4	4	4	3	3.75	4	3	4	4	3.75	3.75	4	4	4	5	3	2	3	3.57143	5	3	6	5	4	3	5	4.42857	4	2	3	3	3	3	2	3	2.71429	3
1344	0	4	0	1	2	2	2	4	4	4	3	3.75	4	5	4	3	4	5	4	4	3	4	3.91667	5	3	4	4	4	4	4	4	5	7	5	5	4	5	5	5.14286	4.57143	2	3	2	3	3	2	2	2.42857	4
1345	1	3	1	4	2	5	20	3	3	2	2	2.5	2	3	3	3	2.75	3	3	2	2	2.5	2.58333	3	3	4	2	3	2	3	2.85714	3	3	3	4	3	4	3	3.28571	3.07143	2	2	2	2	3	2	2	2.14286	3
1346	0	4	0	4	5	5	80	4	4	4	5	4.25	5	5	5	5	5	5	5	4	5	4.75	4.66667	5	4	4	5	5	4	6	4.71429	5	7	6	5	6	7	7	6.14286	5.42857	4	3	4	2	4	4	3	3.42857	3
1347	0	2	0	2	4	3	18	4	3	3	3	3.25	4	3	3	3	3.25	2	1	3	2	2	2.83333	3	4	3	4	3	3	3	3.28571	5	3	4	3	4	5	4	4	3.64286	3	4	5	4	4	4	4	4	3
1348	1	4	0	2	4	4	24	3	4	4	3	3.5	3	2	3	3	2.75	3	3	1	4	2.75	3	7	5	7	6	6	5	6	6	5	6	6	4	5	7	6	5.57143	5.78571	2	2	4	2	2	2	2	2.28571	3
1349	0	1	0	5	5	4	80	3	3	1	3	2.5	2	3	3	3	2.75	3	4	5	3	3.75	3	4	4	4	4	6	4	4	4.28571	5	5	4	6	5	4	5	4.85714	4.57143	1	2	3	3	2	2	2	2.14286	3
1350	1	3	0	5	2	2	10	3	4	3	2	3	3	4	3	3	3.25	3	2	3	3	2.75	3	5	5	7	7	6	5	5	5.71429	3	7	5	4	5	5	5	4.85714	5.28571	2	2	2	3	3	2	2	2.28571	5
1351	1	2	1	4	3	5	40	4	5	4	4	4.25	3	3	3	3	3	3	3	4	3	3.25	3.5	5	4	5	5	4	6	5	4.85714	4	6	5	6	5	4	5	5	4.92857	3	2	2	3	2	2	2	2.28571	2
1352	0	1	1	4	3	3	24	3	3	2	3	2.75	4	4	4	4	4	2	2	1	1	1.5	2.75	4	4	3	3	5	3	4	3.71429	3	3	4	3	3	3	3	3.14286	3.42857	3	3	3	4	2	3	3	3	3
1353	0	1	1	3	5	5	60	2	3	3	3	2.75	3	4	3	3	3.25	3	4	1	2	2.5	2.83333	4	6	4	5	5	3	6	4.71429	7	5	6	6	5	5	7	5.85714	5.28571	2	3	3	3	2	4	3	2.85714	3
1354	1	2	0	5	5	5	100	5	4	5	5	4.75	4	4	3	4	3.75	4	4	4	4	4	4.16667	5	5	5	4	7	6	7	5.57143	7	5	6	6	7	7	7	6.42857	6	3	4	5	3	3	3	3	3.42857	3
1355	0	1	0	3	4	3	27	3	3	3	3	3	3	3	3	3	3	3	4	3	3	3.25	3.08333	4	5	4	4	4	4	4	4.14286	4	5	6	5	6	6	4	5.14286	4.64286	5	4	5	4	5	3	5	4.42857	3
1356	1	1	1	5	5	5	100	3	4	5	5	4.25	4	5	4	4	4.25	4	4	3	4	3.75	4.08333	4	4	5	4	5	5	4	4.42857	5	5	4	3	5	5	5	4.57143	4.5	1	2	3	3	2	2	2	2.14286	2
1357	1	2	0	3	3	4	24	3	2	3	2	2.5	4	5	4	5	4.5	4	3	4	4	3.75	3.58333	5	6	5	3	4	5	4	4.57143	6	7	4	4	5	6	4	5.14286	4.85714	4	3	3	3	3	3	2	3	3
1358	1	4	0	5	4	4	60	4	5	5	5	4.75	4	4	4	4	4	3	5	4	5	4.25	4.33333	5	5	5	5	6	5	5	5.14286	5	5	5	6	4	4	5	4.85714	5	2	3	5	3	3	3	3	3.14286	2
1359	1	2	0	5	4	4	60	3	3	3	3	3	3	3	3	3	3	2	3	3	3	2.75	2.91667	4	4	4	4	4	4	4	4	4	3	3	5	5	4	3	3.85714	3.92857	2	2	2	1	2	2	3	2	2
1360	1	1	0	1	2	1	1	3	2	2	3	2.5	4	3	3	3	3.25	2	3	3	3	2.75	2.83333	3	3	3	3	3	3	3	3	7	3	3	3	4	4	3	3.85714	3.42857	4	4	4	3	3	4	3	3.57143	4
1361	1	2	1	5	5	5	100	5	5	4	5	4.75	4	4	5	5	4.5	4	5	5	5	4.75	4.66667	6	5	5	5	6	5	5	5.28571	5	7	5	5	5	5	6	5.42857	5.35714	2	2	1	2	3	1	2	1.85714	2
1362	0	1	0	1	1	1	0	2	2	2	1	1.75	3	3	3	3	3	3	2	3	3	2.75	2.5	4	5	4	4	5	4	7	4.71429	3	4	5	6	5	5	5	4.71429	4.71429	4	4	4	4	5	4	4	4.14286	4
1363	0	2	1	4	3	4	32	4	5	4	5	4.5	5	4	4	5	4.5	3	3	2	3	2.75	3.91667	6	5	5	6	5	7	5	5.57143	5	6	5	6	5	5	5	5.28571	5.42857	2	2	3	3	3	2	3	2.57143	3
1364	1	3	0	1	1	4	0	3	3	4	5	3.75	5	5	5	5	5	4	3	3	3	3.25	4	7	7	5	5	5	7	7	6.14286	4	7	6	6	5	5	6	5.57143	5.85714	2	3	2	3	2	2	2	2.28571	2
1365	0	3	0	5	5	4	80	3	4	5	5	4.25	3	4	5	4	4	4	4	4	4	4	4.08333	5	5	6	7	7	7	6	6.14286	4	4	6	5	3	6	7	5	5.57143	2	5	3	3	4	3	3	3.28571	4
1366	0	4	1	1	1	2	0	3	2	3	3	2.75	3	2	4	3	3	3	3	2	3	2.75	2.83333	7	5	5	7	6	5	7	6	4	6	6	7	7	4	7	5.85714	5.92857	3	3	2	2	3	2	3	2.57143	3
1367	1	1	1	5	5	5	100	4	5	5	5	4.75	5	5	5	5	5	4	4	3	3	3.5	4.41667	7	5	7	5	5	7	7	6.14286	7	5	6	5	5	6	5	5.57143	5.85714	3	1	2	2	2	2	2	2	3
1368	1	4	0	1	2	2	2	3	4	4	3	3.5	3	3	3	3	3	4	5	5	3	4.25	3.58333	4	4	3	3	3	4	3	3.42857	3	3	3	3	5	3	3	3.28571	3.35714	3	4	3	3	4	2	3	3.14286	3
1369	0	1	1	5	4	5	75	4	4	5	4	4.25	4	4	5	3	4	4	4	4	5	4.25	4.16667	4	4	4	4	4	5	3	4	6	5	4	4	3	3	3	4	4	4	4	4	4	4	4	2	3.71429	4
1370	1	1	1	4	4	5	60	5	4	4	3	4	4	5	5	5	4.75	5	4	5	5	4.75	4.5	4	5	4	3	4	4	3	3.85714	5	5	5	3	4	5	3	4.28571	4.07143	5	5	4	4	5	4	4	4.42857	3
1371	0	1	1	3	4	2	18	3	3	4	5	3.75	3	2	3	3	2.75	2	2	1	3	2	2.83333	5	5	4	5	5	5	4	4.71429	4	5	3	5	3	4	4	4	4.35714	3	1	2	3	3	2	2	2.28571	3
1372	0	3	0	5	5	5	100	4	3	4	4	3.75	4	3	3	4	3.5	4	3	3	4	3.5	3.58333	5	4	6	7	4	5	4	5	6	5	5	7	4	5	5	5.28571	5.14286	3	2	3	2	3	2	3	2.57143	3
1373	1	2	1	3	3	3	18	4	3	3	3	3.25	4	4	3	3	3.5	5	4	5	5	4.75	3.83333	3	4	3	3	3	3	3	3.14286	4	4	3	4	3	3	3	3.42857	3.28571	5	4	4	4	5	4	5	4.42857	4
1374	1	3	1	4	4	3	36	5	5	4	4	4.5	2	3	2	2	2.25	4	5	4	3	4	3.58333	4	3	3	4	4	3	3	3.42857	3	4	4	4	2	3	3	3.28571	3.35714	4	2	3	5	3	3	4	3.42857	3
1375	1	4	0	3	2	3	9	4	4	4	5	4.25	4	4	5	4	4.25	4	4	4	3	3.75	4.08333	3	4	3	3	3	4	4	3.42857	5	5	5	7	6	4	5	5.28571	4.35714	3	3	3	2	3	3	3	2.85714	2
1376	0	1	1	5	5	5	100	3	3	2	3	2.75	3	2	3	3	2.75	4	5	4	3	4	3.16667	5	5	5	5	6	4	5	5	4	3	4	4	5	3	5	4	4.5	4	3	2	3	4	3	4	3.28571	3
1377	1	4	0	1	2	2	2	2	2	3	2	2.25	4	3	4	5	4	1	2	3	3	2.25	2.83333	4	6	4	4	5	7	5	5	6	6	6	6	7	7	5	6.14286	5.57143	3	2	3	4	3	2	3	2.85714	2
1378	1	1	1	4	4	5	60	5	5	5	4	4.75	4	4	5	4	4.25	5	4	5	5	4.75	4.58333	3	4	4	4	4	4	4	3.85714	5	6	5	5	7	7	7	6	4.92857	2	3	2	2	2	2	3	2.28571	4
1379	1	4	0	3	2	3	9	4	4	3	4	3.75	3	4	4	4	3.75	2	3	3	4	3	3.5	4	3	3	3	4	4	4	3.57143	4	3	4	3	3	4	4	3.57143	3.57143	3	4	4	3	4	4	3	3.57143	4
1380	1	2	0	2	3	2	8	3	1	3	3	2.5	3	2	3	3	2.75	1	2	2	3	2	2.41667	3	3	5	5	4	4	5	4.14286	4	3	3	3	3	3	4	3.28571	3.71429	4	3	5	4	2	3	3	3.42857	4
1381	0	4	0	2	2	2	4	5	3	4	4	4	3	3	3	2	2.75	2	3	3	1	2.25	3	6	5	6	5	6	5	5	5.42857	6	6	6	5	7	5	5	5.71429	5.57143	3	2	4	3	3	3	3	3	3
1382	1	4	0	1	3	1	2	5	3	3	4	3.75	5	5	5	5	5	4	3	1	3	2.75	3.83333	7	5	4	5	5	5	5	5.14286	5	5	4	5	6	7	5	5.28571	5.21429	4	3	3	4	4	3	3	3.42857	4
1383	1	2	0	2	3	2	8	3	3	3	3	3	1	4	3	3	2.75	4	4	4	5	4.25	3.33333	3	1	3	1	3	4	3	2.57143	3	2	2	2	3	4	3	2.71429	2.64286	3	4	5	4	5	4	3	4	5
1384	0	2	1	2	2	1	2	3	3	3	3	3	5	4	4	4	4.25	4	3	3	3	3.25	3.5	4	4	3	4	3	4	3	3.57143	7	7	4	7	7	5	6	6.14286	4.85714	3	2	3	2	3	2	3	2.57143	4
1385	0	3	0	3	4	3	27	5	3	4	4	4	3	4	4	4	3.75	2	3	4	4	3.25	3.66667	5	6	7	5	7	5	6	5.85714	4	3	4	4	6	4	6	4.42857	5.14286	3	3	3	3	3	3	2	2.85714	3
1386	0	2	1	3	4	4	36	3	2	3	3	2.75	4	3	2	3	3	2	3	2	4	2.75	2.83333	3	3	3	3	3	4	3	3.14286	3	3	3	3	2	3	3	2.85714	3	3	3	4	4	5	3	2	3.42857	3
1387	0	3	0	1	1	1	0	3	3	3	3	3	3	3	2	3	2.75	2	3	3	3	2.75	2.83333	3	3	3	3	3	3	4	3.14286	3	2	3	3	3	4	4	3.14286	3.14286	4	3	3	4	4	4	3	3.57143	4
1388	0	4	1	1	2	3	3	3	3	3	2	2.75	2	2	3	2	2.25	3	1	4	2	2.5	2.5	4	3	4	4	4	4	4	3.85714	6	4	5	4	4	4	5	4.57143	4.21429	4	3	3	3	4	5	4	3.71429	4
1389	1	3	0	2	3	2	8	3	3	4	3	3.25	5	5	4	5	4.75	3	4	3	4	3.5	3.83333	3	4	4	4	3	4	5	3.85714	3	3	3	4	2	3	3	3	3.42857	3	3	4	3	3	4	3	3.28571	2
1390	1	3	0	3	2	2	6	3	3	4	3	3.25	3	3	3	3	3	2	3	2	3	2.5	2.91667	5	5	5	4	5	5	4	4.71429	5	6	6	5	6	4	5	5.28571	5	5	4	4	4	4	4	4	4.14286	5
1391	1	3	1	2	5	5	40	4	4	3	4	3.75	3	3	3	3	3	3	3	3	2	2.75	3.16667	4	5	4	3	3	4	4	3.85714	4	3	4	4	4	4	3	3.71429	3.78571	5	5	3	4	4	5	3	4.14286	3
1392	1	1	1	2	3	4	16	3	3	3	3	3	4	2	3	3	3	4	4	5	4	4.25	3.41667	4	3	3	4	5	3	4	3.71429	4	5	4	4	4	5	4	4.28571	4	5	5	5	5	5	4	4	4.71429	4
1393	1	1	0	5	5	4	80	3	5	3	3	3.5	4	4	4	4	4	4	5	4	4	4.25	3.91667	3	3	3	3	4	3	3	3.14286	3	4	6	5	5	3	4	4.28571	3.71429	4	4	3	4	5	3	3	3.71429	4
1394	0	3	0	1	2	1	1	2	3	2	2	2.25	3	3	3	3	3	3	1	1	2	1.75	2.33333	3	2	3	3	4	4	3	3.14286	3	4	4	4	4	4	3	3.71429	3.42857	5	4	3	5	4	4	4	4.14286	5
1395	0	1	1	1	1	1	0	3	3	3	3	3	3	3	3	3	3	3	1	2	1	1.75	2.58333	3	3	3	4	3	3	4	3.28571	3	3	4	3	2	3	3	3	3.14286	5	4	4	5	4	5	5	4.57143	5
1396	0	2	1	3	5	3	36	3	4	5	3	3.75	4	4	4	5	4.25	5	5	5	5	5	4.33333	6	6	7	4	4	5	5	5.28571	6	3	5	6	3	3	4	4.28571	4.78571	3	3	4	3	3	3	2	3	3
1397	0	4	1	4	5	4	64	5	3	5	4	4.25	4	4	4	4	4	4	3	3	4	3.5	3.91667	6	7	7	6	7	7	7	6.71429	7	6	5	6	7	7	7	6.42857	6.57143	3	2	1	4	2	2	2	2.28571	3
1398	0	3	0	3	3	2	12	3	2	3	2	2.5	3	4	3	4	3.5	3	2	2	2	2.25	2.75	1	3	3	3	3	3	4	2.85714	3	3	3	3	4	3	3	3.14286	3	4	4	4	5	5	5	3	4.28571	4
1399	0	2	0	1	2	1	1	2	3	3	2	2.5	3	3	3	3	3	3	3	3	3	3	2.83333	4	4	5	4	4	4	4	4.14286	4	3	6	5	5	3	4	4.28571	4.21429	3	4	4	4	3	5	3	3.71429	3
1400	0	1	1	5	3	5	50	3	3	3	3	3	4	4	2	3	3.25	1	2	2	3	2	2.75	3	4	3	4	3	3	3	3.28571	1	4	3	4	3	4	3	3.14286	3.21429	3	2	4	4	3	4	3	3.28571	3
1401	0	1	1	5	5	5	100	4	5	4	5	4.5	3	3	4	4	3.5	3	2	3	3	2.75	3.58333	6	4	6	7	6	6	5	5.71429	7	5	6	4	7	6	6	5.85714	5.78571	3	2	4	2	1	3	2	2.42857	2
1402	0	4	1	2	2	1	2	3	3	3	4	3.25	3	3	2	2	2.5	4	4	3	4	3.75	3.16667	4	6	5	4	6	5	4	4.85714	5	3	4	5	4	4	5	4.28571	4.57143	2	2	2	3	3	2	1	2.14286	3
1403	1	2	0	5	4	5	75	4	3	4	4	3.75	4	5	5	5	4.75	5	5	5	4	4.75	4.41667	7	6	6	5	7	7	6	6.28571	7	7	5	7	7	7	7	6.71429	6.5	2	2	4	2	1	3	3	2.42857	3
1404	1	2	0	1	2	3	3	2	2	3	3	2.5	3	3	3	3	3	1	3	2	3	2.25	2.58333	3	3	3	5	4	3	3	3.42857	3	4	3	4	5	3	5	3.85714	3.64286	4	4	5	4	4	3	5	4.14286	5
1405	0	4	1	5	5	5	100	5	5	5	5	5	5	5	5	5	5	4	5	5	5	4.75	4.91667	7	7	7	6	7	4	6	6.28571	7	5	5	5	5	7	7	5.85714	6.07143	2	2	2	2	2	2	2	2	2
1406	1	2	0	3	5	4	48	4	5	4	4	4.25	5	4	4	5	4.5	5	5	4	5	4.75	4.5	6	7	7	5	6	5	5	5.85714	4	4	4	5	5	4	5	4.42857	5.14286	1	3	3	2	4	3	3	2.71429	3
1407	0	3	1	4	5	5	80	5	5	4	5	4.75	5	4	5	5	4.75	5	5	5	4	4.75	4.75	5	5	6	4	7	6	5	5.42857	7	5	6	6	7	7	7	6.42857	5.92857	2	2	2	2	2	1	1	1.71429	2
1408	0	3	1	2	2	1	2	3	2	2	2	2.25	3	3	4	3	3.25	2	3	1	2	2	2.5	3	3	3	4	4	3	3	3.28571	3	3	3	3	1	3	4	2.85714	3.07143	4	4	4	4	3	3	4	3.71429	3
1409	1	4	0	1	2	1	1	2	2	2	2	2	3	3	3	4	3.25	4	5	4	4	4.25	3.16667	3	3	3	4	3	4	3	3.28571	3	3	3	3	4	3	3	3.14286	3.21429	3	3	3	2	2	3	2	2.57143	4
1410	1	4	1	2	2	1	2	3	3	2	3	2.75	4	3	3	3	3.25	3	2	2	1	2	2.66667	5	5	4	5	4	5	5	4.71429	3	5	6	3	3	4	3	3.85714	4.28571	5	4	5	3	3	5	4	4.14286	4
1411	0	2	1	5	5	4	80	5	5	5	5	5	5	4	5	5	4.75	5	4	4	4	4.25	4.66667	7	6	6	5	5	6	5	5.71429	6	5	4	6	7	7	6	5.85714	5.78571	2	1	2	2	3	2	2	2	3
1412	0	2	1	3	3	3	18	4	5	4	4	4.25	2	3	3	3	2.75	2	3	2	1	2	3	4	3	4	4	4	3	4	3.71429	4	3	4	3	2	4	3	3.28571	3.5	2	3	3	3	4	4	2	3	4
1413	0	4	1	4	2	4	16	4	3	3	4	3.5	4	3	4	3	3.5	3	4	4	3	3.5	3.5	4	4	5	6	4	4	4	4.42857	5	5	5	5	7	5	7	5.57143	5	2	2	3	3	3	1	2	2.28571	2
1414	1	2	0	3	4	3	27	5	3	4	4	4	3	5	4	4	4	4	2	3	5	3.5	3.83333	3	3	4	4	4	3	4	3.57143	3	5	4	5	4	3	5	4.14286	3.85714	3	2	2	2	4	3	3	2.71429	3
1415	0	3	1	3	4	2	18	4	5	5	4	4.5	4	4	5	4	4.25	5	3	5	3	4	4.25	3	4	3	4	4	5	6	4.14286	6	7	7	7	6	6	6	6.42857	5.28571	3	2	2	2	2	2	2	2.14286	3
1416	1	3	0	4	5	4	64	4	4	5	5	4.5	4	4	4	5	4.25	4	3	5	5	4.25	4.33333	7	7	6	5	5	6	5	5.85714	7	6	7	7	7	6	6	6.57143	6.21429	2	1	2	2	2	2	2	1.85714	2
1417	1	2	1	5	4	5	75	4	4	4	4	4	3	3	3	3	3	5	4	3	3	3.75	3.58333	4	5	7	6	4	4	5	5	7	6	7	6	7	7	6	6.57143	5.78571	3	2	2	1	3	2	2	2.14286	3
1418	0	3	1	5	5	3	60	3	3	5	4	3.75	4	2	2	3	2.75	2	3	2	3	2.5	3	7	6	7	5	5	5	5	5.71429	6	5	7	5	5	6	7	5.85714	5.78571	2	2	3	1	3	3	3	2.42857	2
1419	1	1	0	2	2	3	6	3	3	4	2	3	2	4	3	3	3	2	3	3	3	2.75	2.91667	3	4	3	1	3	4	3	3	3	2	3	3	3	3	3	2.85714	2.92857	4	4	3	3	3	2	3	3.14286	5
1420	1	4	1	1	2	2	2	4	3	3	4	3.5	3	3	4	3	3.25	2	2	2	2	2	2.91667	5	3	3	3	4	4	3	3.57143	3	3	4	3	3	3	3	3.14286	3.35714	3	2	2	2	2	3	3	2.42857	3
1421	0	2	1	2	2	1	2	2	2	3	2	2.25	4	4	3	3	3.5	2	2	2	2	2	2.58333	3	3	3	3	3	3	4	3.14286	6	4	5	3	5	5	4	4.57143	3.85714	4	5	4	5	5	4	4	4.42857	3
1422	0	3	1	1	1	1	0	2	2	4	3	2.75	5	4	4	5	4.5	1	1	2	1	1.25	2.83333	5	5	4	5	5	4	5	4.71429	4	4	6	6	5	4	5	4.85714	4.78571	4	4	3	2	3	3	3	3.14286	3
1423	1	3	0	2	2	1	2	5	4	4	4	4.25	4	4	4	4	4	4	3	3	3	3.25	3.83333	5	6	5	5	5	6	5	5.28571	6	5	5	4	5	4	5	4.85714	5.07143	2	2	2	2	1	2	2	1.85714	1
1424	1	2	0	3	2	4	12	1	2	2	2	1.75	3	3	3	3	3	4	4	4	3	3.75	2.83333	4	4	4	4	4	4	5	4.14286	4	4	3	3	4	5	4	3.85714	4	4	5	4	3	5	4	3	4	3
1425	1	1	0	2	1	2	0	1	2	2	2	1.75	3	3	2	3	2.75	2	1	2	1	1.5	2	4	5	4	4	3	4	4	4	4	3	4	3	3	4	3	3.42857	3.71429	3	5	3	4	3	5	4	3.85714	4
1426	1	4	1	3	1	1	0	5	3	3	4	3.75	3	3	3	3	3	4	3	3	3	3.25	3.33333	4	4	4	5	5	4	5	4.42857	3	3	4	4	4	3	3	3.42857	3.92857	2	3	3	2	2	2	1	2.14286	3
1427	0	2	1	2	5	5	40	3	4	4	4	3.75	4	4	5	4	4.25	4	4	4	4	4	4	5	7	5	6	4	5	5	5.28571	5	7	7	5	7	6	7	6.28571	5.78571	4	4	4	4	3	4	4	3.85714	3
1428	0	2	0	1	2	1	1	3	2	3	2	2.5	3	3	3	3	3	2	3	3	3	2.75	2.75	4	3	4	4	3	4	1	3.28571	4	5	3	4	3	3	3	3.57143	3.42857	4	3	3	3	3	3	4	3.28571	4
1429	1	3	0	4	2	4	16	2	2	2	3	2.25	3	3	4	3	3.25	5	4	4	3	4	3.16667	4	4	5	7	5	7	4	5.14286	4	4	3	3	5	4	3	3.71429	4.42857	3	3	4	4	3	3	4	3.42857	4
1430	1	4	0	1	2	1	1	2	4	3	3	3	4	4	4	4	4	5	4	5	3	4.25	3.75	3	3	3	3	4	3	3	3.14286	6	5	7	5	6	7	5	5.85714	4.5	4	3	3	5	4	4	4	3.85714	5
1431	0	2	0	2	2	4	8	2	4	3	5	3.5	3	4	3	3	3.25	3	4	3	3	3.25	3.33333	4	1	3	3	3	3	3	2.85714	4	5	3	3	4	4	4	3.85714	3.35714	5	4	5	4	3	4	4	4.14286	5
1432	1	4	0	4	5	4	64	5	5	5	5	5	5	4	5	5	4.75	4	3	3	3	3.25	4.33333	7	5	6	6	5	7	7	6.14286	6	7	7	6	5	6	7	6.28571	6.21429	3	2	2	2	2	2	1	2	3
1433	1	3	0	4	3	4	32	3	3	3	3	3	4	5	5	5	4.75	5	4	4	4	4.25	4	7	6	5	5	5	6	7	5.85714	4	5	5	7	6	4	4	5	5.42857	1	2	2	2	1	2	2	1.71429	4
1434	0	4	1	2	4	2	12	3	4	3	3	3.25	4	4	4	3	3.75	4	4	3	5	4	3.66667	6	5	4	5	5	5	5	5	3	5	4	5	4	3	4	4	4.5	2	4	2	3	1	2	3	2.42857	3
1435	1	3	1	3	2	2	6	4	3	5	4	4	3	2	2	2	2.25	2	3	2	3	2.5	2.91667	3	3	3	3	3	3	3	3	4	3	3	3	3	5	3	3.42857	3.21429	3	4	4	3	3	3	3	3.28571	3
1436	0	2	0	1	1	1	0	1	3	2	2	2	3	3	3	3	3	3	3	3	4	3.25	2.75	5	5	3	5	5	4	6	4.71429	7	5	4	4	6	5	7	5.42857	5.07143	5	5	4	4	4	4	4	4.28571	4
1437	1	4	1	3	2	1	3	4	2	4	3	3.25	2	3	3	3	2.75	1	3	2	1	1.75	2.58333	6	7	7	5	6	7	7	6.42857	4	3	3	5	4	4	3	3.71429	5.07143	4	3	2	3	2	3	4	3	4
1438	0	1	0	2	3	4	16	4	4	3	5	4	2	3	3	3	2.75	3	2	3	3	2.75	3.16667	4	5	4	4	4	5	4	4.28571	3	3	3	3	3	3	3	3	3.64286	4	4	3	5	4	4	5	4.14286	5
1439	1	4	1	3	3	5	30	3	4	3	3	3.25	4	5	4	4	4.25	5	4	3	3	3.75	3.75	5	4	5	6	6	4	5	5	7	7	4	6	7	7	7	6.42857	5.71429	1	3	2	2	2	2	2	2	2
1440	0	4	0	1	1	2	0	3	2	2	2	2.25	3	4	3	3	3.25	3	4	4	3	3.5	3	5	5	3	7	4	5	5	4.85714	7	5	5	4	6	4	5	5.14286	5	3	3	2	2	3	3	1	2.42857	3
1441	1	4	0	1	2	2	2	4	4	3	3	3.5	3	4	4	4	3.75	3	3	3	3	3	3.41667	4	7	6	4	5	4	4	4.85714	5	6	5	5	7	5	7	5.71429	5.28571	3	2	3	4	3	3	2	2.85714	3
1442	1	2	0	5	4	3	45	4	3	3	3	3.25	4	5	5	4	4.5	4	5	4	3	4	3.91667	4	6	5	5	4	4	4	4.57143	6	7	6	5	7	7	5	6.14286	5.35714	1	2	2	3	2	3	3	2.28571	1
1443	0	3	1	1	2	2	2	4	3	4	4	3.75	3	2	4	3	3	3	4	4	3	3.5	3.41667	4	3	3	3	5	4	4	3.71429	4	4	1	3	4	6	3	3.57143	3.64286	4	3	2	4	4	4	3	3.42857	3
1444	0	3	0	2	3	4	16	5	5	5	5	5	2	4	3	3	3	3	3	3	3	3	3.66667	5	4	6	4	5	4	5	4.71429	4	4	5	7	3	7	6	5.14286	4.92857	2	3	3	3	3	2	2	2.57143	2
1445	1	1	0	3	2	3	9	2	3	2	3	2.5	3	3	3	3	3	2	3	3	3	2.75	2.75	4	3	3	3	3	3	5	3.42857	3	3	4	3	3	3	4	3.28571	3.35714	5	4	5	4	4	5	4	4.42857	5
1446	1	4	1	1	1	1	0	5	5	5	5	5	5	5	5	4	4.75	3	3	5	3	3.5	4.41667	5	4	4	5	5	5	4	4.57143	4	7	4	5	5	5	5	5	4.78571	2	2	2	2	2	3	2	2.14286	3
1447	1	2	1	5	5	5	100	5	5	5	5	5	5	5	5	5	5	4	5	5	5	4.75	4.91667	5	3	5	5	4	5	5	4.57143	7	7	7	5	4	5	5	5.71429	5.14286	2	3	1	2	3	1	3	2.14286	2
1448	0	1	0	1	2	2	2	4	4	4	4	4	3	2	2	3	2.5	3	5	4	4	4	3.5	3	3	5	3	4	4	3	3.57143	2	3	3	3	3	3	3	2.85714	3.21429	2	3	3	3	3	4	4	3.14286	3
1449	1	3	0	1	2	1	1	4	4	3	3	3.5	3	4	4	3	3.5	4	5	3	3	3.75	3.58333	6	5	5	7	5	5	4	5.28571	5	6	7	6	6	4	6	5.71429	5.5	2	2	2	2	2	2	3	2.14286	3
1450	0	3	1	4	5	5	80	3	4	4	4	3.75	3	3	3	2	2.75	2	3	4	4	3.25	3.25	5	5	4	4	5	4	5	4.57143	6	7	5	7	7	5	7	6.28571	5.42857	2	3	3	3	4	2	3	2.85714	3
1451	0	3	0	3	4	3	27	2	2	2	2	2	2	3	3	3	2.75	3	2	3	2	2.5	2.41667	3	3	3	3	2	3	3	2.85714	4	5	7	6	6	5	5	5.42857	4.14286	3	3	3	3	2	2	2	2.57143	3
1452	1	2	0	2	2	2	4	3	4	3	4	3.5	3	4	4	3	3.5	5	5	3	4	4.25	3.75	4	3	4	5	3	2	4	3.57143	2	3	4	3	3	2	3	2.85714	3.21429	4	4	4	4	2	4	5	3.85714	5
1453	0	3	0	5	5	5	100	5	4	5	5	4.75	4	3	3	3	3.25	3	3	3	2	2.75	3.58333	5	5	4	5	6	5	4	4.85714	7	7	5	5	7	7	7	6.42857	5.64286	1	2	2	3	2	2	3	2.14286	3
1454	1	3	0	5	4	2	30	3	3	4	3	3.25	4	4	4	4	4	3	4	3	3	3.25	3.5	4	3	3	3	4	4	3	3.42857	3	3	5	4	3	3	3	3.42857	3.42857	2	3	2	3	4	2	2	2.57143	2
1455	0	4	1	2	3	3	12	2	3	3	3	2.75	3	3	4	4	3.5	2	2	2	2	2	2.75	4	4	3	4	4	4	4	3.85714	3	4	3	5	4	4	5	4	3.92857	4	2	2	4	3	3	3	3	3
1456	1	3	1	2	1	1	0	2	1	3	2	2	3	3	3	3	3	3	3	3	3	3	2.66667	4	4	4	4	4	5	3	4	3	3	3	3	3	3	3	3	3.5	4	3	5	4	3	4	4	3.85714	3
1457	0	4	1	4	5	4	64	3	3	4	3	3.25	4	5	4	4	4.25	5	4	5	5	4.75	4.08333	7	7	6	5	4	5	5	5.57143	7	7	7	7	6	6	5	6.42857	6	3	4	1	2	2	3	2	2.42857	4
1458	0	1	1	4	3	4	32	3	2	3	3	2.75	3	3	4	4	3.5	5	3	4	5	4.25	3.5	4	4	4	4	4	5	3	4	5	5	4	3	4	5	4	4.28571	4.14286	5	4	4	4	5	4	4	4.28571	2
1459	0	3	1	1	1	1	0	4	4	4	4	4	4	4	3	4	3.75	3	4	4	3	3.5	3.75	5	7	5	6	4	6	5	5.42857	5	5	7	7	6	7	4	5.85714	5.64286	4	4	3	4	5	4	3	3.85714	3
1460	1	1	0	4	5	4	64	5	4	4	5	4.5	4	3	3	3	3.25	5	4	4	5	4.5	4.08333	4	4	3	4	3	3	3	3.42857	4	5	5	4	5	4	3	4.28571	3.85714	4	3	4	4	2	3	3	3.28571	3
1461	1	2	1	5	3	5	50	3	4	3	3	3.25	3	5	3	5	4	5	3	4	3	3.75	3.66667	7	6	5	7	5	5	6	5.85714	7	6	6	5	6	7	7	6.28571	6.07143	2	2	2	3	3	3	2	2.42857	1
1462	1	3	0	1	1	1	0	5	5	3	5	4.5	5	4	4	3	4	3	5	4	4	4	4.16667	4	4	3	4	4	3	4	3.71429	3	3	3	3	4	3	4	3.28571	3.5	2	3	3	3	2	3	2	2.57143	4
1463	0	2	1	3	3	4	24	4	4	5	5	4.5	5	4	3	3	3.75	4	4	4	4	4	4.08333	5	7	5	5	5	6	5	5.42857	7	7	6	7	6	7	5	6.42857	5.92857	3	2	3	3	2	2	3	2.57143	2
1464	0	2	1	3	2	1	3	4	5	3	3	3.75	2	3	2	3	2.5	2	3	3	1	2.25	2.83333	7	5	5	5	5	5	4	5.14286	5	4	4	5	5	5	4	4.57143	4.85714	4	4	4	4	4	4	5	4.14286	4
1465	1	1	1	4	3	2	16	1	2	3	1	1.75	3	3	3	3	3	2	2	3	2	2.25	2.33333	3	3	3	3	3	4	3	3.14286	3	3	3	3	3	6	3	3.42857	3.28571	3	3	3	4	2	3	4	3.14286	4
1466	1	2	1	4	3	3	24	4	4	4	4	4	4	4	4	5	4.25	3	3	4	3	3.25	3.83333	3	5	3	4	3	4	4	3.71429	5	7	4	4	5	6	4	5	4.35714	2	4	3	4	3	4	3	3.28571	3
1467	1	2	1	5	3	5	50	2	3	3	2	2.5	5	5	4	5	4.75	5	4	4	4	4.25	3.83333	4	6	4	6	5	7	4	5.14286	5	5	7	5	5	6	3	5.14286	5.14286	2	3	2	3	2	3	4	2.71429	2
1468	0	2	1	2	2	1	2	4	5	5	5	4.75	4	4	4	5	4.25	3	4	3	2	3	4	4	3	3	4	3	3	3	3.28571	3	4	5	4	3	3	3	3.57143	3.42857	3	4	3	3	3	3	3	3.14286	4
1469	1	2	0	4	4	5	60	5	4	4	4	4.25	3	3	3	3	3	3	5	4	3	3.75	3.66667	3	3	4	2	3	4	3	3.14286	3	4	5	5	3	5	4	4.14286	3.64286	5	5	5	3	4	5	4	4.42857	4
1470	1	1	1	3	3	4	24	3	3	2	3	2.75	3	3	3	3	3	3	3	3	4	3.25	3	3	3	3	4	3	3	4	3.28571	3	3	3	4	3	3	3	3.14286	3.21429	4	4	3	4	3	4	4	3.71429	4
1471	1	4	0	3	4	3	27	3	3	3	3	3	3	3	4	4	3.5	4	3	3	3	3.25	3.25	7	6	6	6	5	7	5	6	5	6	6	6	5	7	5	5.71429	5.85714	4	3	3	2	2	2	3	2.71429	3
1472	1	3	1	2	4	4	24	3	4	3	3	3.25	5	5	4	5	4.75	5	5	4	5	4.75	4.25	5	5	7	4	7	5	6	5.57143	6	5	6	5	6	7	7	6	5.78571	4	3	3	2	3	3	4	3.14286	2
1473	1	3	1	2	3	3	12	4	5	4	4	4.25	4	4	4	4	4	4	5	4	5	4.5	4.25	4	4	3	4	3	3	4	3.57143	3	3	3	3	3	3	4	3.14286	3.35714	4	3	4	5	5	5	5	4.42857	4
1474	1	3	0	1	1	2	0	3	3	4	3	3.25	4	4	4	5	4.25	4	5	4	3	4	3.83333	4	3	3	3	3	4	5	3.57143	3	5	5	3	5	4	4	4.14286	3.85714	3	4	4	3	4	3	5	3.71429	4
1475	1	1	1	3	3	5	30	3	2	3	3	2.75	3	3	3	3	3	1	2	2	2	1.75	2.5	5	4	5	4	4	5	5	4.57143	7	5	5	5	7	6	5	5.71429	5.14286	3	3	3	3	5	3	3	3.28571	4
1476	0	4	0	4	4	5	60	4	3	3	3	3.25	5	4	4	4	4.25	3	2	3	3	2.75	3.41667	4	4	4	3	4	5	4	4	6	7	6	7	7	5	6	6.28571	5.14286	2	2	2	2	2	2	1	1.85714	2
1477	1	1	0	3	4	4	36	5	4	4	5	4.5	4	5	4	4	4.25	5	4	5	4	4.5	4.41667	4	4	3	4	5	4	4	4	4	3	4	4	4	5	5	4.14286	4.07143	4	4	3	4	4	3	3	3.57143	3
1478	1	2	1	2	1	3	0	4	5	4	4	4.25	4	3	3	3	3.25	3	4	3	3	3.25	3.58333	4	4	4	3	3	4	3	3.57143	4	5	4	4	4	5	3	4.14286	3.85714	3	3	4	4	3	4	3	3.42857	3
1479	1	2	0	5	5	4	80	4	4	5	5	4.5	5	5	4	4	4.5	4	5	4	5	4.5	4.5	4	3	4	3	5	5	4	4	7	6	5	6	6	7	5	6	5	3	4	4	3	4	3	4	3.57143	3
1480	1	2	0	2	1	1	0	4	4	4	3	3.75	4	4	4	4	4	4	4	3	3	3.5	3.75	4	4	3	5	3	4	4	3.85714	4	3	4	6	4	4	5	4.28571	4.07143	3	3	3	2	2	2	4	2.71429	3
1481	0	2	0	1	5	1	4	3	2	3	2	2.5	4	3	3	3	3.25	5	5	4	4	4.5	3.41667	4	4	4	4	4	4	4	4	7	7	7	6	6	7	7	6.71429	5.35714	5	3	5	4	4	5	4	4.28571	5
1482	1	3	1	5	4	5	75	5	4	3	4	4	4	5	5	5	4.75	4	4	3	4	3.75	4.16667	5	5	5	5	6	7	4	5.28571	7	5	5	5	6	5	6	5.57143	5.42857	2	4	2	3	3	3	2	2.71429	2
1483	1	4	1	5	4	5	75	4	5	5	4	4.5	3	4	5	3	3.75	5	3	4	5	4.25	4.16667	5	7	7	6	6	5	6	6	6	7	6	6	5	7	5	6	6	2	1	2	2	3	2	1	1.85714	3
1484	0	1	1	3	4	4	36	2	3	2	2	2.25	3	4	3	3	3.25	4	3	2	2	2.75	2.75	6	5	5	6	4	7	5	5.42857	5	7	5	7	5	5	5	5.57143	5.5	4	4	4	5	5	5	5	4.57143	3
1485	0	1	1	1	1	1	0	4	4	4	4	4	3	3	2	3	2.75	1	3	3	3	2.5	3.08333	3	3	4	4	4	4	3	3.57143	3	3	3	3	3	1	3	2.71429	3.14286	3	2	2	2	2	3	2	2.28571	3
1486	1	3	1	4	5	5	80	5	5	4	5	4.75	4	3	3	5	3.75	5	4	4	4	4.25	4.25	5	6	5	5	7	7	5	5.71429	6	7	5	6	7	6	6	6.14286	5.92857	3	3	2	3	3	2	3	2.71429	2
1487	1	2	0	4	4	5	60	4	4	5	4	4.25	4	4	5	4	4.25	3	4	4	4	3.75	4.08333	4	6	7	4	5	5	5	5.14286	6	6	7	5	7	6	6	6.14286	5.64286	3	3	3	3	2	1	2	2.42857	3
1488	1	4	0	2	1	2	0	2	4	3	3	3	3	3	2	2	2.5	3	3	1	2	2.25	2.58333	4	3	4	3	4	4	5	3.85714	5	6	4	5	7	7	7	5.85714	4.85714	4	3	3	3	3	3	4	3.28571	3
1489	1	1	0	5	5	4	80	3	4	4	3	3.5	4	4	3	4	3.75	5	3	4	4	4	3.75	7	7	5	6	4	5	7	5.85714	3	4	3	4	3	5	3	3.57143	4.71429	3	3	4	4	4	3	3	3.42857	3
1490	0	4	0	1	2	1	1	5	4	3	4	4	3	3	4	3	3.25	3	4	3	4	3.5	3.58333	5	6	5	5	5	4	5	5	5	4	7	6	7	5	7	5.85714	5.42857	3	3	2	3	3	3	3	2.85714	3
1491	1	1	1	5	5	5	100	3	5	5	4	4.25	5	4	4	5	4.5	3	5	4	4	4	4.25	5	6	6	5	5	6	5	5.42857	6	7	7	7	6	7	6	6.57143	6	1	2	2	1	2	2	2	1.71429	2
1492	1	1	1	4	4	4	48	4	4	5	5	4.5	4	5	4	4	4.25	5	2	4	3	3.5	4.08333	5	5	6	5	4	7	5	5.28571	7	4	6	4	6	7	5	5.57143	5.42857	3	4	3	3	4	4	3	3.42857	3
1493	1	2	1	3	1	3	0	4	4	4	4	4	4	4	5	5	4.5	4	4	4	5	4.25	4.25	4	4	4	4	4	4	4	4	2	3	5	3	3	3	3	3.14286	3.57143	3	3	3	4	3	3	4	3.28571	4
1494	1	2	1	2	2	1	2	3	5	4	4	4	4	4	5	5	4.5	4	3	4	4	3.75	4.08333	3	3	4	3	4	4	3	3.42857	7	4	4	4	4	4	4	4.42857	3.92857	3	3	4	3	4	3	4	3.42857	4
1495	0	4	1	3	2	5	15	4	3	3	4	3.5	4	4	5	4	4.25	4	5	4	4	4.25	4	6	6	6	5	5	7	5	5.71429	7	4	6	5	5	4	4	5	5.35714	4	3	3	2	2	3	3	2.85714	2
1496	1	2	0	5	3	5	50	2	3	4	3	3	5	4	4	4	4.25	3	4	4	4	3.75	3.66667	5	4	3	3	3	3	4	3.57143	3	7	4	7	4	5	6	5.14286	4.35714	4	4	5	3	3	3	3	3.57143	2
1497	1	2	1	4	2	4	16	3	3	3	2	2.75	3	3	3	3	3	2	3	2	1	2	2.58333	5	5	4	4	5	4	5	4.57143	6	5	6	5	5	7	6	5.71429	5.14286	4	3	5	5	5	5	5	4.57143	3
1498	0	2	1	5	5	5	100	5	3	5	4	4.25	4	4	5	4	4.25	5	5	5	4	4.75	4.41667	7	7	5	6	6	5	6	6	5	5	6	6	5	6	7	5.71429	5.85714	2	2	3	3	3	3	3	2.71429	3
1499	0	1	1	5	4	5	75	4	2	4	3	3.25	3	3	3	3	3	3	3	3	3	3	3.08333	4	4	4	4	3	3	5	3.85714	4	6	5	7	5	6	6	5.57143	4.71429	1	1	1	2	3	3	2	1.85714	3
1500	0	3	1	5	5	4	80	4	4	4	4	4	4	5	5	4	4.5	4	5	4	3	4	4.16667	7	7	7	6	6	5	5	6.14286	7	5	5	6	4	5	7	5.57143	5.85714	3	4	3	5	4	4	5	4	2
1501	0	2	1	2	1	2	0	4	5	5	3	4.25	4	4	4	4	4	3	4	3	3	3.25	3.83333	4	3	3	4	3	5	4	3.71429	5	3	4	5	5	4	3	4.14286	3.92857	3	3	3	3	2	2	2	2.57143	3
1502	1	3	0	4	4	3	36	5	5	4	4	4.5	5	4	4	5	4.5	3	4	3	3	3.25	4.08333	4	4	3	4	4	4	4	3.85714	5	5	4	4	5	4	5	4.57143	4.21429	2	2	3	3	1	3	3	2.42857	2
1503	0	4	1	5	5	4	80	2	3	3	4	3	5	4	3	4	4	5	3	5	5	4.5	3.83333	6	7	6	7	6	5	7	6.28571	5	5	6	7	6	7	6	6	6.14286	3	2	2	3	2	3	2	2.42857	3
1504	0	2	1	3	4	3	27	3	3	3	3	3	4	3	3	4	3.5	3	4	4	3	3.5	3.33333	4	3	4	3	4	4	4	3.71429	5	5	5	3	5	4	4	4.42857	4.07143	3	3	2	3	3	3	3	2.85714	3
1505	1	4	1	3	1	4	0	5	3	4	5	4.25	4	4	4	3	3.75	5	4	3	5	4.25	4.08333	6	6	5	4	5	7	6	5.57143	6	6	5	7	7	7	7	6.42857	6	4	4	4	5	3	4	3	3.85714	4
1506	0	2	1	2	5	2	16	2	2	2	2	2	3	3	3	3	3	2	2	2	3	2.25	2.41667	4	6	4	5	6	5	7	5.28571	4	7	5	7	6	6	6	5.85714	5.57143	3	3	4	3	4	4	4	3.57143	3
1507	1	2	0	5	4	5	75	4	5	4	5	4.5	4	5	5	5	4.75	5	5	5	4	4.75	4.66667	4	4	4	4	4	4	6	4.28571	5	5	5	5	5	5	5	5	4.64286	2	3	2	2	2	2	2	2.14286	2
1508	0	4	0	5	5	3	60	3	4	3	3	3.25	5	4	4	4	4.25	4	4	3	5	4	3.83333	5	4	5	5	6	6	5	5.14286	5	5	5	4	7	6	5	5.28571	5.21429	4	4	4	4	4	4	3	3.85714	3
1509	1	3	0	1	2	1	1	3	2	3	2	2.5	3	3	3	3	3	3	2	3	3	2.75	2.75	5	5	7	5	7	5	7	5.85714	4	5	4	4	4	4	7	4.57143	5.21429	3	4	5	3	4	3	4	3.71429	4
1510	0	1	0	4	5	4	64	3	5	2	3	3.25	3	3	3	3	3	2	2	1	3	2	2.75	4	4	5	4	4	5	4	4.28571	3	3	3	4	3	3	3	3.14286	3.71429	2	1	3	2	3	3	2	2.28571	2
1511	1	1	1	5	3	4	40	4	4	4	4	4	2	3	3	3	2.75	2	2	2	2	2	2.91667	6	5	7	5	5	5	6	5.57143	5	5	5	4	4	5	5	4.71429	5.14286	2	3	2	3	2	3	2	2.42857	1
1512	1	2	0	2	4	3	18	2	4	4	3	3.25	4	4	4	4	4	4	5	4	5	4.5	3.91667	4	4	5	3	4	5	4	4.14286	3	4	4	4	5	5	3	4	4.07143	5	4	5	3	4	3	4	4	5
1513	1	1	0	2	1	1	0	3	3	3	3	3	4	4	3	3	3.5	4	5	5	3	4.25	3.58333	3	3	2	3	3	3	3	2.85714	4	3	3	3	3	3	3	3.14286	3	2	2	2	2	4	2	2	2.28571	4
1514	0	4	1	5	3	3	30	5	4	5	4	4.5	4	5	4	4	4.25	4	3	4	3	3.5	4.08333	5	4	4	4	4	5	4	4.28571	5	4	3	3	3	3	2	3.28571	3.78571	3	4	3	4	3	2	2	3	3
1515	0	1	1	5	5	5	100	5	5	5	4	4.75	5	4	5	5	4.75	4	4	5	4	4.25	4.58333	5	4	6	7	5	4	5	5.14286	5	4	5	5	5	3	4	4.42857	4.78571	5	5	3	4	4	4	5	4.28571	3
1516	1	1	1	5	5	5	100	4	4	4	5	4.25	5	5	4	4	4.5	5	5	5	4	4.75	4.5	4	3	3	3	3	3	4	3.28571	7	5	6	7	7	6	7	6.42857	4.85714	2	2	3	2	2	3	2	2.28571	2
1517	1	4	1	1	1	1	0	3	3	3	3	3	4	4	4	4	4	4	4	3	3	3.5	3.5	4	3	5	5	3	5	6	4.42857	5	5	7	6	4	6	5	5.42857	4.92857	4	3	3	4	4	4	4	3.71429	4
1518	0	3	0	3	2	2	6	4	4	3	3	3.5	5	4	4	5	4.5	3	2	3	3	2.75	3.58333	3	3	4	3	4	4	3	3.42857	3	4	4	4	3	4	3	3.57143	3.5	3	4	4	4	3	4	4	3.71429	3
1519	1	1	0	4	5	5	80	4	5	3	4	4	4	4	3	4	3.75	3	3	5	3	3.5	3.75	5	3	5	4	5	4	6	4.57143	3	3	3	2	5	5	5	3.71429	4.14286	3	3	3	3	3	4	4	3.28571	2
1520	1	3	0	5	4	4	60	3	3	4	3	3.25	3	3	3	3	3	3	5	3	4	3.75	3.33333	5	7	5	5	4	4	5	5	6	6	6	5	4	6	5	5.42857	5.21429	4	3	2	3	2	3	2	2.71429	5
1521	1	1	1	1	1	1	0	3	3	4	4	3.5	2	2	3	2	2.25	2	1	1	3	1.75	2.5	3	5	4	5	4	5	4	4.28571	5	6	5	5	5	6	6	5.42857	4.85714	3	5	5	4	3	4	4	4	4
1522	1	3	1	4	5	4	64	4	4	4	4	4	4	4	5	4	4.25	3	3	3	3	3	3.75	5	5	5	4	5	6	4	4.85714	6	6	7	5	5	5	6	5.71429	5.28571	3	2	2	2	2	2	2	2.14286	3
1523	1	4	0	2	3	3	12	3	3	2	2	2.5	4	4	3	3	3.5	5	5	5	5	5	3.66667	4	4	4	4	7	5	5	4.71429	6	5	4	4	5	5	6	5	4.85714	3	4	3	4	4	4	3	3.57143	4
1524	0	1	0	2	3	2	8	2	2	2	1	1.75	3	4	3	3	3.25	2	2	2	1	1.75	2.25	4	4	6	5	4	5	5	4.71429	5	6	3	3	5	3	3	4	4.35714	4	3	4	4	4	3	3	3.57143	4
1525	1	2	0	1	2	2	2	2	2	1	3	2	3	3	3	3	3	3	1	2	2	2	2.33333	4	3	3	3	4	4	4	3.57143	3	3	2	2	3	3	3	2.71429	3.14286	5	3	3	4	4	4	4	3.85714	3
1526	0	3	1	4	3	3	24	2	2	1	2	1.75	3	3	2	3	2.75	2	3	4	2	2.75	2.41667	3	3	3	4	4	3	4	3.42857	3	4	4	4	5	2	4	3.71429	3.57143	4	3	4	4	4	3	4	3.71429	4
1527	1	2	0	3	2	1	3	2	1	2	2	1.75	2	2	3	2	2.25	2	4	3	3	3	2.33333	3	3	3	3	4	4	3	3.28571	3	3	3	3	3	4	3	3.14286	3.21429	4	4	3	4	5	3	4	3.85714	5
1528	1	3	1	4	4	3	36	4	2	4	4	3.5	5	4	3	4	4	4	3	3	3	3.25	3.58333	7	7	5	6	5	6	5	5.85714	7	7	6	3	5	6	5	5.57143	5.71429	3	2	3	3	3	2	2	2.57143	2
1529	0	2	1	5	5	5	100	4	4	4	4	4	5	4	4	4	4.25	5	4	5	5	4.75	4.33333	6	5	7	5	5	7	5	5.71429	4	6	7	6	5	5	5	5.42857	5.57143	1	2	2	1	3	1	3	1.85714	2
1530	1	1	0	3	2	5	15	2	3	4	3	3	3	3	3	3	3	2	2	1	1	1.5	2.5	4	4	2	4	4	4	4	3.71429	3	4	3	4	4	3	3	3.42857	3.57143	4	4	4	4	3	5	4	4	4
1531	1	2	0	2	2	2	4	4	4	3	4	3.75	4	3	3	3	3.25	3	4	3	3	3.25	3.41667	5	7	4	6	4	5	5	5.14286	4	4	4	4	4	5	3	4	4.57143	4	3	3	3	3	4	3	3.28571	2
1532	0	3	1	3	3	2	12	5	4	3	3	3.75	4	2	3	3	3	3	2	2	3	2.5	3.08333	5	4	5	6	5	4	5	4.85714	5	6	4	5	5	5	6	5.14286	5	4	4	4	4	5	4	5	4.28571	3
1533	1	2	0	5	5	3	60	3	4	4	4	3.75	3	3	2	3	2.75	3	2	4	4	3.25	3.25	5	5	7	6	5	6	5	5.57143	7	7	6	7	5	6	5	6.14286	5.85714	1	2	2	1	2	2	2	1.71429	2
1534	0	1	0	1	1	2	0	2	2	2	2	2	2	3	2	3	2.5	3	2	2	3	2.5	2.33333	4	4	6	3	4	5	3	4.14286	3	3	2	4	4	3	3	3.14286	3.64286	3	4	3	3	3	3	3	3.14286	4
1535	1	4	1	1	1	1	0	5	4	4	3	4	4	4	4	4	4	4	5	4	4	4.25	4.08333	5	7	5	7	5	4	5	5.42857	7	5	4	5	4	5	7	5.28571	5.35714	3	2	3	2	2	2	2	2.28571	3
1536	0	2	0	2	3	2	8	2	3	2	2	2.25	5	4	4	4	4.25	4	3	4	4	3.75	3.41667	3	4	3	4	3	4	3	3.42857	3	5	4	4	5	4	3	4	3.71429	2	2	1	2	3	1	2	1.85714	2
1537	1	4	0	2	2	3	6	4	4	3	3	3.5	4	3	4	4	3.75	3	5	4	3	3.75	3.66667	3	4	3	4	5	4	4	3.85714	5	5	5	3	3	4	4	4.14286	4	4	4	4	5	5	4	4	4.28571	4
1538	1	2	0	5	4	3	45	3	4	4	5	4	5	5	4	4	4.5	5	4	5	5	4.75	4.41667	5	4	5	4	5	5	5	4.71429	6	5	7	6	7	6	7	6.28571	5.5	3	1	3	2	3	1	2	2.14286	2
1539	1	4	0	4	4	4	48	3	2	3	3	2.75	4	4	3	3	3.5	3	4	4	3	3.5	3.25	5	5	5	5	5	5	4	4.85714	7	7	7	6	6	6	5	6.28571	5.57143	2	3	4	4	3	4	3	3.28571	2
1540	1	3	1	2	3	3	12	3	2	4	3	3	3	2	3	3	2.75	3	4	3	3	3.25	3	4	3	3	2	3	4	3	3.14286	3	5	4	3	3	4	4	3.71429	3.42857	3	4	3	4	3	5	4	3.71429	5
1541	1	3	1	4	5	4	64	5	5	4	5	4.75	3	4	4	4	3.75	5	4	5	5	4.75	4.41667	5	5	6	5	5	7	6	5.57143	7	5	7	7	6	6	5	6.14286	5.85714	2	2	3	1	2	1	2	1.85714	2
1542	0	1	1	2	1	3	0	3	2	2	2	2.25	3	3	3	3	3	3	3	3	3	3	2.75	4	5	4	5	4	5	4	4.42857	3	4	5	3	5	3	4	3.85714	4.14286	4	4	3	4	4	3	3	3.57143	4
1543	0	2	0	3	1	2	0	2	3	2	4	2.75	3	3	3	3	3	1	1	1	3	1.5	2.41667	4	3	3	3	4	4	4	3.57143	2	3	3	4	3	3	3	3	3.28571	3	3	3	2	2	2	3	2.57143	2
1544	0	3	1	1	1	1	0	3	3	3	2	2.75	2	3	3	2	2.5	3	2	3	2	2.5	2.58333	5	5	5	6	4	5	5	5	4	4	5	3	4	5	5	4.28571	4.64286	3	5	3	5	4	4	4	4	3
1545	0	2	1	5	5	5	100	3	4	4	4	3.75	4	5	3	4	4	5	5	5	4	4.75	4.16667	5	7	7	5	7	7	5	6.14286	6	6	6	6	6	6	6	6	6.07143	3	3	2	3	2	2	2	2.42857	3
1546	1	3	0	4	5	4	64	4	4	4	5	4.25	5	4	5	5	4.75	4	5	5	4	4.5	4.5	5	5	7	5	7	5	5	5.57143	7	7	6	6	7	7	7	6.71429	6.14286	2	2	2	2	1	3	1	1.85714	2
1547	1	3	0	2	2	2	4	2	3	3	2	2.5	4	3	4	5	4	4	2	3	3	3	3.16667	5	6	5	6	7	4	4	5.28571	4	6	4	6	5	5	5	5	5.14286	5	5	4	5	5	5	5	4.85714	4
1548	1	1	0	2	2	3	6	3	1	1	2	1.75	3	2	2	3	2.5	3	3	2	2	2.5	2.25	4	3	3	4	5	4	3	3.71429	3	4	4	4	4	5	3	3.85714	3.78571	3	3	4	2	5	3	3	3.28571	4
1549	1	3	0	1	2	2	2	3	2	4	3	3	3	3	3	3	3	3	3	4	4	3.5	3.16667	5	4	4	5	3	3	4	4	4	3	3	5	3	4	4	3.71429	3.85714	2	3	3	3	3	3	2	2.71429	4
1550	0	3	1	4	4	4	48	5	4	3	4	4	3	4	3	3	3.25	3	3	3	3	3	3.41667	5	7	4	5	7	5	6	5.57143	4	4	4	5	5	5	6	4.71429	5.14286	4	3	5	5	3	3	3	3.71429	4
1551	0	2	1	3	4	3	27	4	3	2	2	2.75	3	2	3	3	2.75	3	5	4	3	3.75	3.08333	4	4	4	5	4	4	4	4.14286	5	4	4	3	3	5	4	4	4.07143	3	3	3	4	2	3	3	3	4
1552	0	2	1	4	3	4	32	5	4	5	5	4.75	5	4	4	4	4.25	3	3	3	2	2.75	3.91667	5	5	6	5	5	6	5	5.28571	6	5	7	6	6	6	6	6	5.64286	2	3	2	1	3	2	2	2.14286	3
1553	1	3	1	3	3	2	12	1	3	4	2	2.5	5	5	5	5	5	4	4	3	3	3.5	3.66667	5	4	4	4	4	4	5	4.28571	4	4	3	5	3	3	5	3.85714	4.07143	4	4	3	4	4	5	5	4.14286	3
1554	0	4	0	3	4	4	36	4	4	3	4	3.75	3	4	4	4	3.75	5	5	3	5	4.5	4	3	3	3	3	3	3	4	3.14286	6	5	5	5	4	4	4	4.71429	3.92857	5	5	4	5	4	5	4	4.57143	4
1555	1	3	1	2	1	3	0	3	3	3	4	3.25	3	4	5	4	4	3	3	2	3	2.75	3.33333	2	4	4	3	3	3	3	3.14286	3	3	4	4	4	3	3	3.42857	3.28571	4	5	5	4	4	5	4	4.42857	4
1556	0	3	0	2	3	2	8	3	2	3	3	2.75	4	4	4	4	4	3	3	4	4	3.5	3.41667	3	3	3	4	3	3	4	3.28571	3	4	3	5	3	5	4	3.85714	3.57143	2	3	3	2	3	3	2	2.57143	2
1557	0	2	0	5	4	3	45	4	3	3	4	3.5	4	4	5	4	4.25	5	4	5	4	4.5	4.08333	5	7	5	4	5	5	6	5.28571	4	5	4	5	4	3	5	4.28571	4.78571	4	5	5	3	3	4	3	3.85714	3
1558	0	2	0	2	2	2	4	4	3	3	3	3.25	4	4	4	3	3.75	2	2	3	3	2.5	3.16667	5	5	6	4	4	4	3	4.42857	5	4	5	5	5	5	4	4.71429	4.57143	4	3	4	5	4	3	4	3.85714	5
1559	0	2	1	2	4	3	18	3	2	3	3	2.75	3	3	4	2	3	3	2	3	2	2.5	2.75	3	4	3	3	3	3	3	3.14286	3	4	3	4	4	3	4	3.57143	3.35714	2	3	3	3	2	3	5	3	3
1560	0	4	0	1	1	1	0	3	4	3	4	3.5	4	4	4	4	4	3	4	3	3	3.25	3.58333	5	4	4	6	4	4	4	4.42857	5	7	4	7	5	7	7	6	5.21429	3	4	5	4	4	4	5	4.14286	3
1561	1	2	0	1	2	1	1	5	5	4	4	4.5	4	4	4	4	4	5	4	4	5	4.5	4.33333	5	4	5	5	5	4	5	4.71429	3	4	3	3	3	3	3	3.14286	3.92857	3	4	3	5	3	3	4	3.57143	4
1562	0	3	0	5	5	5	100	3	4	5	5	4.25	4	5	2	4	3.75	3	3	2	2	2.5	3.5	4	3	4	4	5	7	6	4.71429	7	7	7	7	7	5	7	6.71429	5.71429	1	2	1	2	2	3	2	1.85714	2
1563	0	3	1	5	5	5	100	4	4	4	4	4	4	4	5	5	4.5	4	4	3	5	4	4.16667	7	5	4	7	6	7	5	5.85714	4	7	7	5	7	7	6	6.14286	6	3	2	2	3	2	2	2	2.28571	2
1564	1	3	1	4	5	4	64	3	5	4	3	3.75	5	4	4	5	4.5	3	3	4	3	3.25	3.83333	5	6	4	5	7	4	5	5.14286	6	5	7	6	7	5	7	6.14286	5.64286	3	4	4	4	3	4	4	3.71429	2
1565	0	4	1	4	5	4	64	4	4	5	5	4.5	4	5	5	5	4.75	3	4	3	4	3.5	4.25	6	6	6	7	7	7	7	6.57143	7	7	6	7	7	5	7	6.57143	6.57143	2	2	2	2	2	1	1	1.71429	3
1566	0	3	0	2	2	1	2	5	4	4	4	4.25	3	4	4	3	3.5	3	5	4	3	3.75	3.83333	4	4	4	4	4	3	3	3.71429	3	5	3	3	3	4	3	3.42857	3.57143	4	3	2	2	2	3	3	2.71429	4
1567	0	2	1	1	2	1	1	3	2	2	3	2.5	4	3	3	3	3.25	2	2	3	2	2.25	2.66667	3	3	3	3	3	3	3	3	3	3	4	3	2	3	3	3	3	4	5	3	3	5	4	5	4.14286	3
1568	0	4	0	3	5	3	36	4	3	3	3	3.25	4	5	4	5	4.5	4	4	5	4	4.25	4	6	5	7	5	5	5	6	5.57143	7	6	5	6	7	6	7	6.28571	5.92857	4	3	4	5	5	3	5	4.14286	3
1569	1	1	1	2	1	3	0	3	3	2	3	2.75	2	3	4	3	3	2	2	3	2	2.25	2.66667	3	4	4	3	3	3	4	3.42857	4	5	5	2	3	3	3	3.57143	3.5	3	3	3	5	4	4	4	3.71429	2
1570	0	4	0	4	3	5	40	5	5	5	5	5	4	5	5	5	4.75	4	2	3	3	3	4.25	6	5	7	5	5	5	7	5.71429	4	5	4	3	4	4	4	4	4.85714	3	2	3	2	2	2	2	2.28571	3
1571	0	4	0	4	3	4	32	5	5	5	5	5	4	4	3	4	3.75	5	4	4	5	4.5	4.41667	5	5	7	5	5	5	5	5.28571	6	5	5	4	5	5	5	5	5.14286	4	4	3	4	4	3	4	3.71429	3
1572	1	2	1	1	1	3	0	2	4	3	3	3	4	4	4	3	3.75	4	4	5	5	4.5	3.75	5	5	4	4	4	4	4	4.28571	5	5	5	7	3	5	4	4.85714	4.57143	3	5	4	4	4	3	5	4	4
1573	1	4	0	2	5	1	8	5	5	5	4	4.75	5	5	3	5	4.5	2	3	2	2	2.25	3.83333	4	5	6	4	4	5	5	4.71429	3	4	3	4	4	5	4	3.85714	4.28571	3	3	2	3	4	3	4	3.14286	3
1574	0	2	0	4	5	5	80	5	5	5	4	4.75	5	4	4	4	4.25	5	5	5	4	4.75	4.58333	7	7	6	6	7	5	6	6.28571	7	6	6	7	6	7	7	6.57143	6.42857	2	1	2	2	2	2	2	1.85714	3
1575	1	1	1	1	1	2	0	3	3	3	3	3	4	4	4	4	4	5	4	4	5	4.5	3.83333	4	3	4	3	3	5	3	3.57143	3	3	3	3	3	3	3	3	3.28571	3	4	4	4	4	4	3	3.71429	5
1576	1	2	1	3	1	2	0	2	3	3	3	2.75	3	3	2	3	2.75	2	2	2	2	2	2.5	4	4	4	3	4	4	4	3.85714	2	3	3	3	3	3	3	2.85714	3.35714	4	5	3	4	5	4	3	4	5
1577	1	1	0	2	2	1	2	3	3	3	3	3	2	3	3	3	2.75	1	1	1	2	1.25	2.33333	3	3	4	3	3	4	4	3.42857	3	3	3	3	3	3	3	3	3.21429	3	5	5	4	4	4	3	4	4
1578	1	4	0	4	5	5	80	3	4	4	3	3.5	5	5	5	5	5	4	5	5	4	4.5	4.33333	5	4	4	5	3	5	4	4.28571	7	7	6	7	6	7	5	6.42857	5.35714	1	2	2	2	2	2	1	1.71429	4
1579	1	3	0	3	4	1	9	2	3	2	3	2.5	2	2	3	2	2.25	2	2	1	2	1.75	2.16667	4	3	1	3	3	5	3	3.14286	2	3	3	3	4	3	3	3	3.07143	4	4	4	4	4	5	4	4.14286	5
1580	0	1	1	2	3	4	16	3	3	3	2	2.75	5	4	4	4	4.25	1	2	2	3	2	3	3	3	3	4	3	2	3	3	7	4	3	5	5	5	5	4.85714	3.92857	4	4	3	3	3	3	3	3.28571	2
1581	0	2	0	4	4	5	60	5	3	4	4	4	3	4	3	3	3.25	4	3	2	2	2.75	3.33333	3	3	3	3	4	4	4	3.42857	5	5	5	4	3	4	4	4.28571	3.85714	3	5	5	3	3	4	3	3.71429	3
1582	0	1	0	4	5	5	80	3	3	2	3	2.75	2	3	3	3	2.75	3	3	4	3	3.25	2.91667	4	4	5	3	3	5	4	4	5	5	4	3	5	3	4	4.14286	4.07143	3	3	2	2	3	2	2	2.42857	2
1583	1	3	1	5	5	5	100	4	5	3	4	4	5	5	5	4	4.75	4	4	5	5	4.5	4.41667	4	5	4	4	4	5	5	4.42857	7	4	5	5	5	7	6	5.57143	5	2	1	1	1	2	3	2	1.71429	2
1584	0	4	0	3	3	4	24	3	4	4	5	4	3	3	4	3	3.25	4	4	5	4	4.25	3.83333	6	7	7	7	5	7	7	6.57143	6	5	5	3	4	7	5	5	5.78571	3	3	2	2	3	3	3	2.71429	3
1585	1	1	1	2	2	2	4	3	3	3	3	3	4	3	1	3	2.75	2	3	3	3	2.75	2.83333	4	4	5	4	5	4	3	4.14286	4	5	4	3	4	5	3	4	4.07143	5	3	4	4	3	4	4	3.85714	4
1586	1	2	0	4	4	2	24	4	4	4	4	4	4	4	5	4	4.25	5	5	5	5	5	4.41667	4	4	4	4	3	3	4	3.71429	3	4	3	5	3	3	3	3.42857	3.57143	2	4	3	3	4	3	3	3.14286	3
1587	0	1	0	3	4	4	36	2	4	3	4	3.25	3	5	4	4	4	3	2	2	2	2.25	3.16667	4	4	4	4	4	3	4	3.85714	5	5	3	2	4	6	4	4.14286	4	4	3	4	3	4	3	4	3.57143	4
1588	1	1	1	1	1	1	0	3	3	3	3	3	3	4	4	3	3.5	2	2	3	2	2.25	2.91667	4	3	4	2	4	4	3	3.42857	5	4	5	3	3	3	4	3.85714	3.64286	4	5	4	4	5	5	4	4.42857	4
1589	0	2	0	4	3	2	16	4	3	3	3	3.25	4	2	2	3	2.75	3	3	4	2	3	3	4	3	3	4	4	4	4	3.71429	3	3	4	4	3	4	5	3.71429	3.71429	3	4	3	3	4	3	4	3.42857	5
1590	0	2	1	3	2	2	6	4	4	4	4	4	4	4	3	3	3.5	3	3	4	4	3.5	3.66667	5	5	5	5	4	5	3	4.57143	3	3	3	3	4	3	3	3.14286	3.85714	4	3	4	3	4	2	3	3.28571	4
1591	1	1	0	3	3	3	18	2	2	2	3	2.25	4	3	3	3	3.25	2	2	3	2	2.25	2.58333	3	3	3	4	4	4	2	3.28571	3	3	3	3	3	3	3	3	3.14286	4	3	3	1	3	4	3	3	2
1592	1	3	0	4	5	4	64	3	5	4	5	4.25	3	3	4	3	3.25	3	2	3	3	2.75	3.41667	3	4	4	3	3	4	3	3.42857	3	5	5	6	4	5	4	4.57143	4	2	2	2	2	3	2	3	2.28571	3
1593	1	3	0	5	4	5	75	5	5	5	4	4.75	5	5	3	4	4.25	5	5	5	5	5	4.66667	7	7	7	7	6	5	7	6.57143	5	7	6	5	5	6	7	5.85714	6.21429	3	2	2	3	2	2	3	2.42857	2
1594	1	2	0	1	3	1	2	2	3	3	2	2.5	2	2	2	3	2.25	2	3	3	2	2.5	2.41667	4	4	3	3	3	4	3	3.42857	4	3	3	3	4	4	3	3.42857	3.42857	5	5	4	5	5	5	3	4.57143	4
1595	1	1	1	5	3	5	50	3	2	2	2	2.25	3	3	5	4	3.75	4	2	4	3	3.25	3.08333	7	6	7	6	5	5	7	6.14286	4	7	5	4	5	4	5	4.85714	5.5	2	2	2	3	1	2	3	2.14286	2
1596	0	4	0	3	3	2	12	2	2	1	2	1.75	4	4	2	2	3	3	1	2	3	2.25	2.33333	4	5	4	4	5	5	4	4.42857	5	6	7	4	4	5	5	5.14286	4.78571	3	4	3	4	3	3	4	3.42857	3
1597	0	4	1	2	1	2	0	4	3	3	5	3.75	5	4	5	5	4.75	5	3	1	4	3.25	3.91667	4	3	3	3	3	4	4	3.42857	4	5	4	3	5	3	4	4	3.71429	3	2	3	4	3	2	3	2.85714	2
1598	0	1	0	2	2	2	4	3	3	3	3	3	4	2	3	4	3.25	3	3	2	2	2.5	2.91667	3	3	3	3	3	3	3	3	3	3	3	4	4	3	3	3.28571	3.14286	2	4	3	4	3	2	4	3.14286	3
1599	1	2	0	2	2	1	2	5	4	5	5	4.75	3	4	4	4	3.75	3	3	4	3	3.25	3.91667	5	7	5	4	4	4	4	4.71429	3	5	5	7	5	4	4	4.71429	4.71429	3	3	2	2	3	2	3	2.57143	2
1600	1	4	1	1	1	1	0	4	3	3	3	3.25	4	4	4	5	4.25	1	3	3	3	2.5	3.33333	5	5	7	5	5	5	5	5.28571	6	6	4	6	6	7	5	5.71429	5.5	3	2	2	2	2	3	2	2.28571	1
1601	0	4	0	3	3	3	18	4	3	3	3	3.25	3	3	3	3	3	3	4	2	2	2.75	3	7	6	7	7	7	5	5	6.28571	4	5	7	4	6	3	6	5	5.64286	3	3	2	2	1	2	2	2.14286	3
1602	1	2	1	5	5	5	100	4	5	4	4	4.25	5	5	5	5	5	4	3	4	5	4	4.41667	6	5	6	6	5	7	5	5.71429	4	3	5	5	7	7	5	5.14286	5.42857	2	3	2	3	3	3	3	2.71429	2
1603	1	1	1	4	5	4	64	3	4	5	4	4	3	3	3	2	2.75	3	2	3	3	2.75	3.16667	5	6	4	5	7	4	4	5	5	5	4	5	4	4	5	4.57143	4.78571	2	1	3	3	2	2	3	2.28571	2
1604	0	2	0	4	3	4	32	2	3	3	2	2.5	4	5	4	4	4.25	2	2	2	3	2.25	3	3	3	3	4	3	3	4	3.28571	5	5	5	4	3	7	4	4.71429	4	3	4	2	3	4	3	3	3.14286	3
1605	1	1	1	2	4	3	18	4	2	2	3	2.75	2	3	3	3	2.75	2	2	2	1	1.75	2.41667	3	3	3	3	4	3	3	3.14286	3	3	3	4	3	3	3	3.14286	3.14286	5	4	5	4	5	4	4	4.42857	5
1606	1	3	1	5	4	3	45	3	2	3	2	2.5	5	4	4	5	4.5	2	3	3	2	2.5	3.16667	6	4	6	5	4	4	7	5.14286	6	5	4	4	5	5	5	4.85714	5	2	3	2	3	3	2	2	2.42857	2
1607	1	1	0	4	5	4	64	3	3	3	3	3	3	3	2	2	2.5	4	4	5	3	4	3.16667	5	5	5	5	5	5	4	4.85714	5	6	6	6	5	4	5	5.28571	5.07143	1	2	3	3	3	2	2	2.28571	3
1608	0	2	1	5	5	4	80	5	5	3	4	4.25	5	5	4	5	4.75	3	3	1	3	2.5	3.83333	3	3	3	4	4	3	4	3.42857	5	4	4	5	6	6	5	5	4.21429	4	3	3	3	3	3	3	3.14286	2
1609	0	1	0	5	2	5	25	3	2	2	2	2.25	3	3	3	3	3	1	3	3	3	2.5	2.58333	3	4	4	4	5	4	4	4	5	5	4	5	5	3	4	4.42857	4.21429	3	3	3	4	4	4	3	3.42857	5
1610	0	3	1	5	4	5	75	4	5	5	5	4.75	5	5	5	4	4.75	5	5	3	4	4.25	4.58333	5	7	5	5	6	5	6	5.57143	7	7	7	6	6	6	7	6.57143	6.07143	1	1	1	1	2	2	1	1.28571	2
1611	1	2	1	1	2	2	2	3	2	3	3	2.75	4	3	3	2	3	3	3	3	2	2.75	2.83333	4	4	3	5	4	3	3	3.71429	3	3	3	3	2	3	3	2.85714	3.28571	4	5	4	5	5	4	4	4.42857	5
1612	0	3	1	4	5	4	64	3	3	3	3	3	4	4	3	4	3.75	3	3	4	4	3.5	3.41667	5	7	7	5	4	6	5	5.57143	6	5	5	7	6	5	5	5.57143	5.57143	3	3	3	2	3	2	2	2.57143	5
1613	0	1	0	4	1	2	0	2	2	2	2	2	3	3	2	3	2.75	3	3	2	3	2.75	2.5	3	3	3	3	3	2	3	2.85714	3	3	3	3	3	3	3	3	2.92857	4	3	4	3	4	3	3	3.42857	4
1614	0	1	0	2	2	1	2	3	2	2	2	2.25	2	3	2	2	2.25	3	3	2	4	3	2.5	3	3	3	3	2	3	3	2.85714	2	4	3	3	3	4	3	3.14286	3	4	3	5	5	4	4	4	4.14286	5
1615	1	1	1	4	3	3	24	2	2	2	2	2	4	3	4	3	3.5	3	2	3	3	2.75	2.75	4	4	3	3	5	4	5	4	3	4	3	3	4	3	4	3.42857	3.71429	2	3	3	4	3	4	4	3.28571	5
1616	0	1	0	4	4	5	60	5	4	4	4	4.25	2	3	3	3	2.75	3	2	3	2	2.5	3.16667	5	5	5	6	5	7	5	5.42857	5	7	7	5	6	7	7	6.28571	5.85714	3	1	1	1	2	3	2	1.85714	1
1617	0	1	1	5	5	5	100	4	4	5	5	4.5	5	5	4	4	4.5	4	4	4	5	4.25	4.41667	4	5	5	4	6	7	5	5.14286	7	5	5	5	4	5	5	5.14286	5.14286	3	3	3	3	2	2	1	2.42857	3
1618	1	1	0	5	4	4	60	4	3	3	3	3.25	4	5	4	5	4.5	3	5	2	5	3.75	3.83333	6	7	5	5	6	7	6	6	7	5	7	4	7	6	5	5.85714	5.92857	2	2	2	3	2	2	3	2.28571	2
1619	1	1	1	4	3	4	32	2	4	2	3	2.75	3	2	2	2	2.25	3	2	2	2	2.25	2.41667	4	4	4	4	3	3	3	3.57143	3	4	4	5	3	4	5	4	3.78571	5	4	4	3	4	3	3	3.71429	4
1620	1	2	1	2	2	2	4	2	3	3	2	2.5	4	5	3	4	4	3	2	2	2	2.25	2.91667	4	4	4	4	4	4	3	3.85714	4	5	3	3	3	3	4	3.57143	3.71429	4	5	5	4	4	3	4	4.14286	4
1621	1	2	0	2	3	1	4	4	5	5	4	4.5	4	4	4	4	4	3	4	3	4	3.5	4	5	5	5	5	5	5	5	5	6	5	7	5	5	5	7	5.71429	5.35714	4	3	5	3	4	3	4	3.71429	3
1622	0	1	1	5	5	5	100	4	4	4	4	4	4	3	3	3	3.25	3	3	3	2	2.75	3.33333	3	3	3	4	3	3	3	3.14286	6	5	5	5	5	3	6	5	4.07143	3	2	2	1	2	3	2	2.14286	2
1623	0	4	0	5	4	4	60	3	4	2	4	3.25	3	4	4	4	3.75	2	2	3	3	2.5	3.16667	5	4	6	6	5	5	5	5.14286	5	7	7	7	5	7	7	6.42857	5.78571	2	1	3	3	2	2	2	2.14286	2
1624	1	3	1	1	1	1	0	2	2	3	3	2.5	3	3	2	3	2.75	3	4	3	3	3.25	2.83333	5	5	5	5	5	5	5	5	5	5	5	7	5	5	5	5.28571	5.14286	5	3	5	4	4	5	4	4.28571	4
1625	0	1	1	1	3	2	4	2	2	2	3	2.25	2	3	2	3	2.5	4	4	4	3	3.75	2.83333	4	3	4	5	4	3	3	3.71429	4	4	4	3	3	3	5	3.71429	3.71429	5	3	5	4	4	4	3	4	4
1626	1	3	1	3	3	5	30	2	4	3	3	3	3	2	3	3	2.75	3	1	2	3	2.25	2.66667	4	3	5	3	4	4	4	3.85714	5	5	5	5	6	5	5	5.14286	4.5	3	3	4	3	2	3	3	3	4
1627	1	4	1	4	3	2	16	4	3	5	4	4	5	5	5	5	5	5	4	4	4	4.25	4.41667	6	5	6	6	6	7	6	6	5	5	5	5	7	7	6	5.71429	5.85714	4	5	4	3	5	4	4	4.14286	3
1628	0	1	1	5	4	4	60	4	2	3	2	2.75	3	4	3	3	3.25	3	4	4	5	4	3.33333	4	4	4	3	4	4	4	3.85714	5	5	5	4	7	5	6	5.28571	4.57143	3	3	3	3	2	3	3	2.85714	2
1629	0	2	0	5	5	4	80	5	5	4	4	4.5	5	4	5	4	4.5	4	2	3	3	3	4	3	3	3	4	4	5	3	3.57143	5	4	4	4	5	4	4	4.28571	3.92857	2	2	2	1	2	1	3	1.85714	1
1630	1	4	0	2	1	1	0	3	3	4	4	3.5	5	5	5	4	4.75	5	4	4	4	4.25	4.16667	3	5	4	4	3	4	3	3.71429	4	3	6	3	5	3	4	4	3.85714	3	4	4	3	4	4	4	3.71429	4
1631	0	2	1	5	4	4	60	3	5	5	5	4.5	4	4	4	5	4.25	3	3	2	3	2.75	3.83333	5	5	4	4	4	4	4	4.28571	4	3	3	4	3	4	4	3.57143	3.92857	2	2	2	3	2	3	2	2.28571	2
1632	1	4	1	2	2	2	4	4	3	2	3	3	4	4	4	4	4	3	3	3	4	3.25	3.41667	4	3	4	3	3	4	4	3.57143	4	5	3	5	3	3	4	3.85714	3.71429	4	3	5	5	5	4	5	4.42857	3
1633	1	4	0	2	2	1	2	3	4	3	4	3.5	3	5	3	5	4	2	1	3	3	2.25	3.25	4	3	5	2	4	4	3	3.57143	3	3	4	5	4	4	4	3.85714	3.71429	3	3	2	3	4	3	1	2.71429	4
1634	0	4	0	2	1	1	0	4	3	3	3	3.25	4	4	3	4	3.75	2	3	3	3	2.75	3.25	6	7	6	5	5	5	5	5.57143	5	7	6	6	7	6	5	6	5.78571	2	2	2	3	4	3	3	2.71429	3
1635	0	2	1	5	3	4	40	3	3	4	3	3.25	3	4	4	3	3.5	3	3	2	3	2.75	3.16667	4	4	4	4	4	5	4	4.14286	3	2	3	5	3	4	3	3.28571	3.71429	5	4	4	5	5	4	4	4.42857	4
1636	0	4	1	3	4	5	45	5	5	4	4	4.5	4	4	5	4	4.25	4	5	4	5	4.5	4.41667	4	4	5	4	4	4	4	4.14286	7	7	7	5	6	5	5	6	5.07143	2	3	3	3	3	3	3	2.85714	2
1637	1	4	1	3	3	3	18	3	4	4	5	4	4	4	3	3	3.5	4	5	5	4	4.5	4	3	3	3	3	3	4	3	3.14286	5	4	3	4	4	6	4	4.28571	3.71429	4	4	4	4	5	3	3	3.85714	5
1638	0	1	1	4	3	5	40	4	5	4	4	4.25	3	4	4	4	3.75	3	2	2	3	2.5	3.5	3	4	3	5	3	4	3	3.57143	3	4	2	3	3	3	3	3	3.28571	4	3	4	3	4	5	4	3.85714	5
1639	0	2	0	2	2	4	8	3	3	3	4	3.25	3	3	4	3	3.25	3	3	3	3	3	3.16667	4	4	4	4	4	4	7	4.42857	4	3	5	4	4	4	5	4.14286	4.28571	2	2	3	3	3	3	3	2.71429	3
1640	1	4	0	3	1	1	0	4	3	3	5	3.75	3	3	5	3	3.5	3	3	3	2	2.75	3.33333	4	5	3	4	3	4	5	4	6	3	3	4	5	4	7	4.57143	4.28571	3	4	3	3	3	3	3	3.14286	3
1641	0	4	0	5	4	5	75	4	3	5	4	4	5	4	4	5	4.5	4	4	4	3	3.75	4.08333	6	5	7	5	7	6	6	6	6	4	5	5	6	6	6	5.42857	5.71429	3	3	3	3	3	2	2	2.71429	2
1642	0	2	0	3	1	2	0	2	3	3	3	2.75	2	3	3	2	2.5	3	3	4	2	3	2.75	4	4	4	3	4	5	4	4	6	5	5	7	5	5	5	5.42857	4.71429	2	2	4	2	3	3	3	2.71429	3
1643	1	2	1	2	1	1	0	4	3	3	3	3.25	3	3	4	2	3	2	3	2	3	2.5	2.91667	3	3	3	4	3	4	4	3.42857	4	5	5	3	5	4	5	4.42857	3.92857	3	3	4	5	3	5	5	4	3
1644	0	1	1	4	5	5	80	3	4	4	4	3.75	3	4	3	3	3.25	4	3	5	3	3.75	3.58333	5	4	7	4	5	5	5	5	5	5	4	4	4	5	3	4.28571	4.64286	2	2	3	3	3	2	2	2.42857	3
1645	0	1	1	5	5	4	80	4	5	4	4	4.25	4	3	4	3	3.5	3	2	2	3	2.5	3.41667	6	5	5	5	5	6	5	5.28571	5	6	4	5	5	5	6	5.14286	5.21429	3	2	3	2	1	2	1	2	2
1646	0	4	1	5	2	3	15	4	2	3	3	3	5	4	5	4	4.5	2	2	3	2	2.25	3.25	5	5	5	4	5	5	5	4.85714	4	5	6	6	4	6	5	5.14286	5	2	2	2	1	3	2	3	2.14286	2
1647	0	3	1	4	4	3	36	3	2	2	2	2.25	3	3	3	3	3	4	4	3	2	3.25	2.83333	5	4	6	6	3	5	4	4.71429	5	7	5	6	5	5	5	5.42857	5.07143	5	5	3	4	3	5	4	4.14286	3
1648	1	3	1	1	1	2	0	4	4	3	3	3.5	3	3	3	3	3	3	3	3	4	3.25	3.25	3	3	4	3	3	3	4	3.28571	4	5	3	4	4	4	3	3.85714	3.57143	3	3	4	4	4	3	3	3.42857	2
1649	1	4	1	1	2	1	1	4	3	4	4	3.75	3	2	3	2	2.5	3	3	4	4	3.5	3.25	3	4	4	4	3	4	4	3.71429	3	3	3	3	3	3	3	3	3.35714	3	4	3	3	4	4	2	3.28571	4
1650	1	4	1	3	3	5	30	3	4	5	4	4	4	5	4	5	4.5	3	2	2	3	2.5	3.66667	4	4	3	3	4	4	4	3.71429	6	4	5	3	3	5	3	4.14286	3.92857	4	3	4	4	3	5	5	4	4
1651	1	4	0	3	2	4	12	4	5	4	5	4.5	5	5	5	5	5	3	4	4	3	3.5	4.33333	4	4	3	4	4	4	4	3.85714	4	4	5	5	4	5	5	4.57143	4.21429	3	2	3	2	3	4	2	2.71429	3
1652	0	1	0	5	5	5	100	3	3	4	3	3.25	3	3	3	3	3	3	3	4	3	3.25	3.16667	4	4	5	3	4	4	4	4	5	4	4	5	5	5	5	4.71429	4.35714	2	2	2	2	3	1	1	1.85714	3
1653	0	4	0	1	1	2	0	2	3	2	2	2.25	3	3	3	3	3	1	2	3	1	1.75	2.33333	4	3	3	3	3	4	4	3.42857	3	4	3	4	3	3	3	3.28571	3.35714	3	3	3	4	3	2	3	3	3
1654	1	2	1	2	3	1	4	4	4	4	3	3.75	4	4	2	4	3.5	2	1	3	2	2	3.08333	5	6	4	5	4	4	4	4.57143	5	5	5	4	7	6	4	5.14286	4.85714	2	3	3	2	3	2	2	2.42857	3
1655	0	1	0	5	5	5	100	3	3	1	3	2.5	3	4	3	3	3.25	3	2	3	3	2.75	2.83333	4	6	4	4	4	5	5	4.57143	5	4	5	4	4	5	3	4.28571	4.42857	4	4	4	2	4	3	3	3.42857	1
1656	1	3	1	2	2	4	8	3	3	3	3	3	4	3	4	4	3.75	3	4	5	4	4	3.58333	4	4	4	3	4	3	4	3.71429	3	4	3	4	4	3	4	3.57143	3.64286	3	4	4	5	4	3	5	4	3
1657	0	3	0	5	5	4	80	4	4	5	4	4.25	5	5	5	4	4.75	4	4	3	4	3.75	4.25	4	7	5	5	5	4	5	5	5	5	4	5	5	5	5	4.85714	4.92857	3	3	3	3	3	3	3	3	3
1658	0	3	0	1	2	1	1	3	2	3	3	2.75	3	5	5	5	4.5	2	2	2	3	2.25	3.16667	3	4	4	5	3	4	4	3.85714	3	3	3	4	3	3	3	3.14286	3.5	2	1	2	3	4	3	3	2.57143	3
1659	0	2	0	4	2	2	8	5	4	4	4	4.25	3	4	3	3	3.25	4	4	4	4	4	3.83333	3	4	4	5	5	4	3	4	5	6	5	5	6	7	6	5.71429	4.85714	3	3	2	4	2	3	4	3	5
1660	1	4	0	2	2	2	4	2	3	4	3	3	3	2	2	3	2.5	3	3	3	1	2.5	2.66667	3	3	3	3	3	3	3	3	3	4	3	4	4	4	4	3.71429	3.35714	4	3	3	3	3	4	3	3.28571	3
1661	1	4	0	2	3	4	16	3	3	4	3	3.25	5	4	4	4	4.25	3	3	3	1	2.5	3.33333	4	4	3	4	5	4	4	4	5	4	3	4	4	4	5	4.14286	4.07143	4	4	3	3	5	2	4	3.57143	4
1662	0	3	0	3	3	2	12	3	2	3	3	2.75	4	2	3	4	3.25	2	3	3	3	2.75	2.91667	3	3	4	3	3	5	3	3.42857	3	3	3	4	3	3	3	3.14286	3.28571	4	5	5	5	4	4	4	4.42857	5
1663	1	4	1	4	3	4	32	3	3	2	3	2.75	3	3	3	3	3	4	3	1	2	2.5	2.75	5	5	4	5	5	5	4	4.71429	5	6	6	6	5	7	6	5.85714	5.28571	4	3	3	4	4	4	4	3.71429	5
1664	1	4	1	2	1	1	0	4	2	5	4	3.75	4	4	4	4	4	5	5	4	5	4.75	4.16667	6	4	5	6	6	5	7	5.57143	5	5	5	4	6	6	6	5.28571	5.42857	4	4	3	4	3	4	3	3.57143	4
1665	0	1	0	5	5	5	100	3	3	4	3	3.25	4	2	3	3	3	3	3	5	5	4	3.41667	4	5	6	4	5	4	4	4.57143	6	6	5	6	7	7	7	6.28571	5.42857	2	2	2	2	2	2	2	2	3
1666	0	4	0	1	1	2	0	4	3	3	3	3.25	3	2	3	3	2.75	1	3	2	3	2.25	2.75	4	4	5	5	4	4	4	4.28571	5	4	6	6	5	4	5	5	4.64286	3	2	1	2	2	2	2	2	3
1667	1	2	1	5	4	5	75	4	3	3	2	3	4	4	3	4	3.75	3	5	4	4	4	3.58333	4	4	4	4	4	4	4	4	3	3	4	3	3	4	3	3.28571	3.64286	3	2	2	2	3	2	3	2.42857	4
1668	0	4	0	2	2	1	2	4	3	2	3	3	2	3	3	3	2.75	2	3	3	3	2.75	2.83333	4	5	5	4	5	5	5	4.71429	7	6	7	6	6	6	7	6.42857	5.57143	4	3	3	3	3	4	3	3.28571	3
1669	0	3	0	3	4	3	27	5	3	3	3	3.5	3	3	4	2	3	3	4	3	3	3.25	3.25	3	3	4	3	3	3	4	3.28571	4	4	5	4	3	4	4	4	3.64286	3	4	4	3	3	4	3	3.42857	4
1670	0	1	1	3	5	5	60	3	4	3	4	3.5	4	3	4	4	3.75	5	4	4	4	4.25	3.83333	5	6	4	7	5	5	5	5.28571	3	4	3	3	4	5	4	3.71429	4.5	3	3	4	4	4	4	3	3.57143	1
1671	1	4	1	2	1	1	0	3	4	3	3	3.25	4	4	5	5	4.5	2	3	4	3	3	3.58333	5	5	5	5	4	5	5	4.85714	4	4	5	4	5	3	4	4.14286	4.5	4	3	3	5	4	4	4	3.85714	1
1672	1	1	1	4	5	5	80	5	5	4	4	4.5	5	4	5	5	4.75	5	4	5	3	4.25	4.5	5	5	6	7	6	5	6	5.71429	7	7	7	6	7	5	7	6.57143	6.14286	2	2	2	2	3	1	2	2	2
1673	1	1	1	1	2	1	1	2	3	2	2	2.25	4	3	3	4	3.5	3	2	3	3	2.75	2.83333	3	3	3	4	3	3	4	3.28571	2	3	3	3	3	3	3	2.85714	3.07143	4	4	4	4	5	4	4	4.14286	4
1674	1	1	0	4	5	5	80	4	3	4	3	3.5	5	3	4	4	4	5	5	3	5	4.5	4	4	4	4	5	3	5	3	4	4	3	4	4	5	5	4	4.14286	4.07143	2	2	2	2	2	1	1	1.71429	4
1675	1	3	0	2	2	1	2	2	2	2	2	2	4	3	3	3	3.25	2	2	2	2	2	2.41667	7	5	4	4	4	5	4	4.71429	5	5	6	6	5	6	5	5.42857	5.07143	4	3	4	4	4	4	4	3.85714	3
1676	0	3	0	3	1	1	0	1	2	3	2	2	3	3	3	3	3	3	3	3	3	3	2.66667	5	4	3	4	4	3	4	3.85714	3	4	3	4	4	3	4	3.57143	3.71429	4	5	4	4	5	5	4	4.42857	5
1677	1	4	1	1	1	1	0	3	4	5	4	4	4	5	5	4	4.5	4	3	3	4	3.5	4	5	4	7	4	5	5	5	5	7	5	7	4	5	5	6	5.57143	5.28571	2	3	2	3	4	3	2	2.71429	3
1678	1	3	0	3	4	4	36	5	4	4	5	4.5	3	2	3	2	2.5	2	2	3	3	2.5	3.16667	3	4	3	3	3	3	4	3.28571	3	2	4	3	3	3	4	3.14286	3.21429	4	3	3	5	4	4	5	4	3
1679	1	3	1	3	2	4	12	3	4	4	4	3.75	4	3	3	3	3.25	5	3	4	5	4.25	3.75	5	5	7	5	4	5	4	5	6	7	7	6	6	7	6	6.42857	5.71429	3	3	4	3	4	3	3	3.28571	3
1680	0	4	0	2	3	1	4	5	5	3	3	4	4	5	3	4	4	2	1	3	3	2.25	3.41667	5	4	3	3	5	4	3	3.85714	5	7	5	5	5	4	4	5	4.42857	3	3	3	3	2	2	2	2.57143	3
1681	0	3	0	2	2	2	4	4	3	4	4	3.75	3	3	5	4	3.75	2	2	3	3	2.5	3.33333	5	5	6	5	4	5	5	5	5	4	4	4	4	6	4	4.42857	4.71429	2	3	3	3	3	2	3	2.71429	2
1682	1	3	0	3	3	4	24	4	2	3	2	2.75	2	3	3	2	2.5	3	3	3	2	2.75	2.66667	7	5	7	6	6	6	7	6.28571	5	5	3	6	5	4	6	4.85714	5.57143	3	3	2	3	3	3	3	2.85714	4
1683	1	2	1	2	2	1	2	3	2	3	3	2.75	3	3	4	3	3.25	2	2	4	3	2.75	2.91667	4	4	4	3	3	5	4	3.85714	3	3	3	3	3	4	3	3.14286	3.5	3	4	3	4	3	4	4	3.57143	5
1684	0	2	0	2	2	1	2	3	3	3	2	2.75	3	3	2	3	2.75	2	3	2	1	2	2.5	3	4	3	3	3	3	3	3.14286	2	3	3	3	3	3	3	2.85714	3	3	3	2	3	4	3	3	3	3
1685	1	4	1	2	2	1	2	4	3	4	3	3.5	5	4	5	5	4.75	4	3	3	4	3.5	3.91667	4	6	4	7	5	5	5	5.14286	7	7	5	7	7	6	6	6.42857	5.78571	2	2	3	3	2	3	3	2.57143	3
1686	1	1	1	5	5	4	80	5	4	5	5	4.75	4	3	4	4	3.75	5	5	3	4	4.25	4.25	4	5	3	4	4	4	4	4	5	4	3	4	5	6	5	4.57143	4.28571	2	2	2	2	2	3	2	2.14286	2
1687	1	3	1	1	1	3	0	2	2	1	2	1.75	2	3	4	3	3	2	3	3	3	2.75	2.5	4	3	3	3	4	4	4	3.57143	3	3	3	3	3	1	2	2.57143	3.07143	4	3	4	4	5	3	3	3.71429	4
1688	1	4	0	4	4	3	36	4	4	4	5	4.25	4	5	4	5	4.5	3	3	3	3	3	3.91667	4	3	3	3	3	4	3	3.28571	3	3	3	4	4	4	3	3.42857	3.35714	2	4	2	3	3	4	4	3.14286	4
1689	0	4	0	1	1	1	0	3	3	2	2	2.5	5	3	3	3	3.5	4	3	4	4	3.75	3.25	4	5	5	4	4	5	4	4.42857	3	3	5	3	3	3	4	3.42857	3.92857	3	3	4	5	4	3	4	3.71429	3
1690	1	1	0	1	3	2	4	3	3	3	1	2.5	4	5	5	5	4.75	3	3	4	5	3.75	3.66667	3	4	3	3	4	3	3	3.28571	4	3	3	3	3	3	3	3.14286	3.21429	4	4	5	4	4	5	5	4.42857	4
1691	1	2	1	2	3	3	12	2	3	2	3	2.5	4	4	4	4	4	3	2	2	2	2.25	2.91667	3	3	4	3	4	4	5	3.71429	4	3	4	3	4	4	3	3.57143	3.64286	2	2	4	3	3	3	3	2.85714	3
1692	1	4	0	2	2	3	6	5	4	4	4	4.25	5	5	5	5	5	4	4	3	4	3.75	4.33333	4	5	6	6	5	5	7	5.42857	5	6	5	7	5	7	7	6	5.71429	2	2	3	2	2	3	3	2.42857	2
1693	0	4	1	2	3	3	12	2	3	5	3	3.25	3	3	4	4	3.5	5	3	4	3	3.75	3.5	4	4	4	4	4	3	3	3.71429	4	7	4	5	6	5	5	5.14286	4.42857	3	3	4	4	3	3	3	3.28571	3
1694	1	4	0	2	2	3	6	3	1	4	2	2.5	4	5	4	4	4.25	2	3	2	5	3	3.25	4	4	4	5	4	4	4	4.14286	3	4	3	4	4	3	3	3.42857	3.78571	3	5	3	5	4	5	4	4.14286	2
1695	0	3	0	4	4	5	60	2	2	2	3	2.25	3	4	3	3	3.25	3	4	5	5	4.25	3.25	6	7	7	5	4	5	5	5.57143	6	6	5	7	6	7	5	6	5.78571	3	2	4	3	3	4	3	3.14286	3
1696	1	4	0	4	4	5	60	5	4	5	5	4.75	5	5	5	5	5	2	3	4	4	3.25	4.33333	4	5	4	5	5	5	5	4.71429	7	6	5	7	5	7	6	6.14286	5.42857	2	2	2	2	3	2	2	2.14286	4
1697	0	2	1	5	4	4	60	4	4	3	3	3.5	4	4	4	4	4	2	3	2	3	2.5	3.33333	7	5	7	5	5	6	5	5.71429	5	5	5	5	4	3	4	4.42857	5.07143	4	3	3	3	3	3	4	3.28571	2
1698	0	1	0	3	4	4	36	4	4	5	4	4.25	4	4	4	4	4	5	4	5	4	4.5	4.25	5	5	5	7	5	4	5	5.14286	3	3	4	4	3	4	3	3.42857	4.28571	2	1	3	4	2	3	2	2.42857	4
1699	0	3	1	5	2	4	20	4	3	3	4	3.5	3	2	3	2	2.5	2	3	2	2	2.25	2.75	6	5	5	5	5	5	7	5.42857	3	5	3	6	4	5	5	4.42857	4.92857	3	3	3	3	4	4	2	3.14286	3
1700	1	1	0	2	2	2	4	3	4	4	2	3.25	3	2	3	3	2.75	4	3	3	4	3.5	3.16667	3	3	4	3	3	3	4	3.28571	6	4	7	4	6	7	7	5.85714	4.57143	5	4	5	2	4	5	3	4	4
1701	0	1	1	5	5	5	100	5	4	5	5	4.75	4	5	5	5	4.75	3	5	4	4	4	4.5	4	5	7	5	4	4	5	4.85714	4	4	4	4	4	3	4	3.85714	4.35714	2	2	2	2	2	2	2	2	2
1702	0	4	1	2	3	3	12	5	5	3	5	4.5	5	3	4	4	4	3	3	4	4	3.5	4	5	5	5	6	5	4	6	5.14286	7	5	6	6	5	7	7	6.14286	5.64286	2	3	3	3	3	2	4	2.85714	2
1703	0	2	1	1	1	1	0	2	3	3	3	2.75	4	5	4	4	4.25	2	3	2	3	2.5	3.16667	6	4	5	5	5	4	5	4.85714	4	4	5	6	3	4	5	4.42857	4.64286	4	4	4	3	3	5	4	3.85714	5
1704	0	1	0	3	1	1	0	2	2	2	2	2	2	2	3	3	2.5	2	4	3	3	3	2.5	5	7	4	5	4	5	5	5	5	6	5	4	3	5	5	4.71429	4.85714	3	4	4	3	3	4	3	3.42857	5
1705	1	2	1	4	4	4	48	5	3	4	4	4	4	4	4	5	4.25	5	3	4	5	4.25	4.16667	6	7	5	7	5	5	6	5.85714	5	6	5	7	6	5	5	5.57143	5.71429	2	3	3	3	3	3	2	2.71429	3
1706	1	1	0	4	4	4	48	3	3	3	3	3	3	4	4	4	3.75	5	3	4	3	3.75	3.5	3	4	4	3	3	3	4	3.42857	4	4	3	3	3	3	3	3.28571	3.35714	5	4	4	3	4	5	4	4.14286	4
1707	0	4	0	1	1	1	0	5	4	4	4	4.25	3	2	2	3	2.5	5	3	4	4	4	3.58333	4	4	5	5	7	4	5	4.85714	5	5	5	6	5	4	6	5.14286	5	3	3	3	4	3	3	4	3.28571	4
1708	1	4	1	3	4	4	36	4	4	2	3	3.25	3	3	3	3	3	3	4	4	3	3.5	3.25	5	3	5	4	7	5	4	4.71429	5	4	5	4	6	5	5	4.85714	4.78571	5	4	4	5	3	4	4	4.14286	3
1709	0	1	0	3	2	1	3	4	3	3	3	3.25	3	2	3	2	2.5	3	3	2	2	2.5	2.75	3	4	4	4	5	4	3	3.85714	3	3	3	3	3	3	3	3	3.42857	3	4	3	5	3	4	5	3.85714	4
1710	0	2	0	3	2	2	6	2	2	2	2	2	2	2	3	3	2.5	2	3	2	1	2	2.16667	3	3	3	3	4	3	3	3.14286	3	3	3	3	3	3	2	2.85714	3	5	4	5	3	4	4	4	4.14286	4
1711	1	3	0	1	3	1	2	3	4	4	3	3.5	5	4	4	5	4.5	5	4	3	4	4	4	4	5	5	6	4	4	7	5	3	4	4	4	5	3	4	3.85714	4.42857	2	3	3	4	3	4	3	3.14286	4
1712	1	2	0	3	3	3	18	2	3	4	3	3	3	3	3	3	3	5	4	4	5	4.5	3.5	5	5	4	5	5	5	5	4.85714	3	5	5	4	4	4	4	4.14286	4.5	5	4	3	4	4	4	4	4	3
1713	0	4	0	2	4	4	24	3	3	3	3	3	4	4	5	5	4.5	4	3	3	3	3.25	3.58333	4	3	4	4	4	4	5	4	5	5	5	6	5	5	5	5.14286	4.57143	5	4	4	4	5	3	4	4.14286	4
1714	0	3	0	3	2	2	6	3	2	3	2	2.5	3	3	2	2	2.5	2	2	3	2	2.25	2.41667	3	3	3	2	3	3	4	3	3	3	2	3	2	3	3	2.71429	2.85714	5	4	4	5	3	4	4	4.14286	4
1715	0	3	1	3	4	5	45	4	4	4	3	3.75	4	4	4	4	4	3	2	3	4	3	3.58333	4	5	4	3	3	4	5	4	3	4	3	3	3	3	4	3.28571	3.64286	3	3	2	3	3	2	3	2.71429	3
1716	1	4	0	3	2	2	6	4	4	3	4	3.75	4	5	4	4	4.25	5	5	4	4	4.5	4.16667	5	4	4	5	4	5	5	4.57143	5	5	5	7	6	7	5	5.71429	5.14286	3	3	3	2	2	2	3	2.57143	1
1717	1	2	1	5	5	5	100	4	4	4	4	4	5	5	4	4	4.5	5	4	5	5	4.75	4.41667	4	5	4	5	4	4	5	4.42857	6	7	6	7	5	5	5	5.85714	5.14286	2	3	2	2	3	2	1	2.14286	2
1718	1	4	1	2	1	2	0	4	4	5	5	4.5	5	4	4	4	4.25	2	3	3	2	2.5	3.75	3	3	3	3	3	3	4	3.14286	3	3	3	3	3	3	3	3	3.07143	2	3	3	2	3	3	3	2.71429	3
1719	0	3	0	1	2	4	4	5	4	4	5	4.5	5	4	4	4	4.25	3	3	2	4	3	3.91667	3	3	4	4	4	4	4	3.71429	3	3	4	3	4	4	4	3.57143	3.64286	4	3	4	4	3	4	3	3.57143	3
1720	0	3	0	2	1	1	0	2	3	2	3	2.5	3	2	3	3	2.75	4	3	3	3	3.25	2.83333	6	5	5	5	5	4	4	4.85714	5	5	5	6	4	5	6	5.14286	5	2	2	3	3	2	3	1	2.28571	4
1721	0	2	0	5	4	3	45	4	2	3	2	2.75	3	3	4	4	3.5	3	2	3	2	2.5	2.91667	3	4	3	3	1	3	3	2.85714	4	3	4	3	3	3	3	3.28571	3.07143	5	5	5	4	4	4	4	4.42857	4
1722	0	1	0	2	2	2	4	3	1	3	2	2.25	3	3	2	2	2.5	3	2	2	2	2.25	2.33333	4	3	3	3	3	4	3	3.28571	3	3	4	2	3	4	3	3.14286	3.21429	4	4	5	5	4	4	5	4.42857	4
1723	1	4	0	2	1	3	0	4	3	5	4	4	3	4	4	5	4	4	4	5	3	4	4	4	4	4	5	4	4	4	4.14286	3	3	4	3	3	3	3	3.14286	3.64286	4	4	5	5	4	3	3	4	4
1724	0	3	0	3	2	4	12	2	3	2	2	2.25	2	2	3	2	2.25	1	2	2	3	2	2.16667	3	3	3	3	3	3	3	3	4	3	4	4	3	4	4	3.71429	3.35714	4	3	3	3	4	5	3	3.57143	4
1725	0	1	1	2	2	2	4	4	4	5	5	4.5	4	3	4	4	3.75	3	3	4	4	3.5	3.91667	4	4	3	3	3	4	3	3.42857	3	4	3	4	3	3	3	3.28571	3.35714	3	5	3	3	4	4	4	3.71429	3
1726	1	4	1	1	3	2	4	2	4	3	3	3	5	5	4	5	4.75	2	2	3	3	2.5	3.41667	4	5	3	4	4	3	4	3.85714	3	3	5	4	4	4	3	3.71429	3.78571	3	3	3	3	2	4	2	2.85714	3
1727	1	3	1	2	2	1	2	1	2	1	3	1.75	5	5	2	2	3.5	2	2	3	3	2.5	2.58333	4	5	6	5	5	4	4	4.71429	3	5	4	3	6	4	5	4.28571	4.5	4	3	3	3	3	3	2	3	3
1728	0	2	1	1	1	2	0	4	4	2	4	3.5	3	2	3	3	2.75	1	1	4	2	2	2.75	3	3	4	4	3	3	3	3.28571	3	3	4	3	4	4	3	3.42857	3.35714	4	5	5	4	4	4	4	4.28571	4
1729	0	1	1	2	3	1	4	3	3	3	2	2.75	5	5	3	3	4	2	3	3	4	3	3.25	3	4	3	3	3	3	4	3.28571	3	3	3	5	4	3	3	3.42857	3.35714	5	4	4	4	3	5	5	4.28571	3
1730	0	3	0	1	1	1	0	2	2	1	2	1.75	3	3	2	2	2.5	4	4	5	5	4.5	2.91667	3	3	3	3	3	3	3	3	3	3	3	3	4	4	4	3.42857	3.21429	3	3	3	4	3	4	3	3.28571	4
1731	0	2	1	3	4	1	9	1	3	2	2	2	3	3	3	4	3.25	3	1	2	2	2	2.41667	5	4	6	5	4	7	6	5.28571	3	3	4	5	5	5	3	4	4.64286	5	4	3	5	3	3	4	3.85714	5
1732	0	4	1	4	3	4	32	2	3	3	2	2.5	4	5	4	5	4.5	2	2	3	4	2.75	3.25	5	5	6	5	6	5	6	5.42857	4	4	4	3	4	3	4	3.71429	4.57143	3	3	2	2	3	3	2	2.57143	4
1733	1	3	0	3	3	3	18	4	4	3	3	3.5	3	4	3	3	3.25	1	3	3	2	2.25	3	2	2	3	3	3	3	3	2.71429	2	5	3	3	3	3	4	3.28571	3	4	5	4	5	4	5	5	4.57143	4
1734	1	4	0	1	1	4	0	3	3	3	3	3	5	4	4	5	4.5	2	3	2	2	2.25	3.25	4	4	4	6	3	4	4	4.14286	3	3	5	3	4	4	3	3.57143	3.85714	3	3	5	3	3	3	3	3.28571	4
1735	0	4	1	2	2	2	4	5	4	5	4	4.5	4	4	4	4	4	2	3	3	3	2.75	3.75	7	4	6	5	5	5	5	5.28571	6	6	5	5	6	6	6	5.71429	5.5	3	3	4	2	2	3	5	3.14286	2
1736	0	2	1	2	1	1	0	2	2	3	2	2.25	3	3	3	3	3	3	4	3	3	3.25	2.83333	3	3	3	3	2	4	4	3.14286	3	5	3	4	4	3	3	3.57143	3.35714	4	4	4	5	4	4	3	4	4
1737	1	2	0	3	2	3	9	4	4	4	4	4	4	3	4	4	3.75	3	3	3	3	3	3.58333	4	4	3	5	4	4	4	4	3	4	3	3	4	3	3	3.28571	3.64286	3	4	3	4	4	3	3	3.42857	3
1738	1	1	1	1	1	1	0	5	3	3	3	3.5	3	3	4	3	3.25	3	3	3	2	2.75	3.16667	4	3	4	3	4	4	4	3.71429	3	3	3	3	4	3	3	3.14286	3.42857	2	3	3	3	3	2	2	2.57143	3
1739	0	1	1	5	5	5	100	4	3	3	3	3.25	3	3	3	3	3	4	5	5	5	4.75	3.66667	5	7	5	6	5	7	5	5.71429	7	7	6	6	5	6	7	6.28571	6	2	3	3	2	3	2	2	2.42857	4
1740	1	3	0	2	4	3	18	3	3	3	3	3	4	5	4	4	4.25	4	3	3	2	3	3.41667	4	3	3	3	4	4	5	3.71429	3	4	4	3	4	4	5	3.85714	3.78571	3	3	3	3	2	3	3	2.85714	3
1741	1	1	1	5	5	5	100	3	4	4	4	3.75	4	5	4	4	4.25	4	5	4	5	4.5	4.16667	7	5	7	7	6	7	7	6.57143	7	7	7	6	5	7	7	6.57143	6.57143	2	2	2	2	2	2	2	2	3
1742	1	2	1	5	3	4	40	4	5	4	4	4.25	5	4	3	3	3.75	4	3	3	4	3.5	3.83333	4	3	3	3	3	4	4	3.42857	5	4	5	5	4	7	4	4.85714	4.14286	2	3	3	3	2	3	3	2.71429	3
1743	1	2	1	4	5	4	64	5	4	5	5	4.75	4	5	5	5	4.75	5	5	3	5	4.5	4.66667	6	5	6	5	7	6	7	6	7	7	7	7	6	7	7	6.85714	6.42857	2	2	2	2	2	2	3	2.14286	2
1744	1	1	1	4	5	3	48	4	5	3	4	4	2	3	3	3	2.75	3	2	3	2	2.5	3.08333	4	5	4	4	4	5	5	4.42857	3	4	4	3	5	2	4	3.57143	4	2	1	2	3	2	2	2	2	3
1745	1	1	0	1	1	1	0	5	4	3	4	4	3	3	3	3	3	1	3	3	3	2.5	3.16667	3	4	3	3	3	3	3	3.14286	3	4	4	4	4	3	3	3.57143	3.35714	3	3	3	5	4	3	3	3.42857	2
1746	1	3	1	4	5	5	80	4	4	5	4	4.25	5	5	4	4	4.5	4	4	4	5	4.25	4.33333	6	7	5	6	5	6	5	5.71429	5	6	6	7	6	6	5	5.85714	5.78571	3	4	3	4	2	3	4	3.28571	1
1747	1	3	1	1	1	2	0	2	3	2	3	2.5	3	2	3	3	2.75	2	3	3	3	2.75	2.66667	4	2	3	4	3	3	3	3.14286	3	3	3	3	3	4	3	3.14286	3.14286	5	5	3	4	5	5	4	4.42857	5
1748	0	2	0	3	4	2	18	4	2	2	4	3	2	3	3	2	2.5	2	2	3	2	2.25	2.58333	6	4	5	5	5	5	5	5	7	6	6	5	7	6	5	6	5.5	3	3	3	2	4	3	3	3	4
1749	1	4	1	1	2	1	1	3	3	3	3	3	3	3	2	3	2.75	4	4	5	4	4.25	3.33333	6	7	6	5	5	7	7	6.14286	5	4	3	4	5	5	3	4.14286	5.14286	4	4	3	4	3	3	4	3.57143	2
1750	1	1	1	2	3	1	4	2	2	3	3	2.5	3	3	3	3	3	1	2	2	2	1.75	2.41667	3	3	3	4	3	3	3	3.14286	3	3	3	3	3	5	2	3.14286	3.14286	4	4	4	3	4	3	3	3.57143	3
1751	0	3	0	5	5	5	100	4	3	3	3	3.25	4	3	4	3	3.5	2	3	3	2	2.5	3.08333	5	5	7	4	6	4	4	5	7	6	7	7	7	6	7	6.71429	5.85714	2	2	2	3	2	2	2	2.14286	3
1752	1	1	1	4	2	5	20	4	5	3	4	4	3	4	4	3	3.5	3	5	4	3	3.75	3.75	5	5	6	5	4	4	5	4.85714	4	4	3	4	3	4	4	3.71429	4.28571	3	3	4	3	3	4	4	3.42857	3
1753	1	4	1	4	4	4	48	4	4	2	4	3.5	4	5	5	5	4.75	2	3	2	2	2.25	3.5	7	5	5	7	5	5	6	5.71429	6	7	6	7	7	7	7	6.71429	6.21429	1	3	1	2	2	2	2	1.85714	3
1754	1	3	1	1	2	1	1	3	3	5	3	3.5	3	4	3	3	3.25	5	3	3	2	3.25	3.33333	5	4	4	5	4	4	5	4.42857	4	4	5	4	5	4	5	4.42857	4.42857	4	3	4	3	3	2	2	3	2
1755	0	3	1	3	4	2	18	2	3	3	3	2.75	2	3	3	3	2.75	2	3	3	1	2.25	2.58333	4	3	4	3	4	4	3	3.57143	3	3	3	3	3	3	3	3	3.28571	1	2	2	2	2	2	2	1.85714	4
1756	1	4	0	4	4	4	48	5	5	4	4	4.5	4	4	3	3	3.5	5	5	4	4	4.5	4.16667	6	6	5	7	6	5	5	5.71429	4	5	4	3	5	4	5	4.28571	5	4	3	3	3	4	3	4	3.42857	3
1757	0	2	1	2	1	1	0	5	4	4	5	4.5	3	2	3	2	2.5	3	3	2	3	2.75	3.25	3	4	3	4	3	4	5	3.71429	4	4	7	5	5	4	4	4.71429	4.21429	3	3	3	4	3	4	3	3.28571	3
1758	0	4	0	4	2	3	12	3	4	3	4	3.5	4	4	4	4	4	5	4	4	4	4.25	3.91667	4	4	3	4	3	4	4	3.71429	7	6	7	7	4	6	5	6	4.85714	4	3	4	5	3	4	4	3.85714	5
1759	0	4	0	2	2	2	4	2	3	3	1	2.25	4	5	4	4	4.25	3	5	4	4	4	3.5	4	4	4	4	5	6	5	4.57143	7	6	5	5	6	5	7	5.85714	5.21429	4	4	4	5	5	4	4	4.28571	3
1760	0	2	0	1	2	1	1	4	4	3	4	3.75	3	3	3	3	3	2	3	3	3	2.75	3.16667	3	4	4	3	3	3	4	3.42857	3	4	3	3	3	3	3	3.14286	3.28571	4	4	4	4	3	4	4	3.85714	4
1761	1	1	0	2	1	2	0	3	4	4	3	3.5	4	3	3	3	3.25	3	1	2	1	1.75	2.83333	3	3	3	3	4	2	4	3.14286	5	6	4	5	5	5	7	5.28571	4.21429	4	5	5	4	5	4	5	4.57143	4
1762	0	1	0	5	3	5	50	5	3	5	4	4.25	3	4	4	5	4	5	5	5	5	5	4.41667	4	6	5	5	4	5	4	4.71429	4	5	5	3	4	5	4	4.28571	4.5	3	2	4	3	3	3	3	3	3
1763	0	4	0	4	2	2	8	4	4	3	3	3.5	5	5	3	5	4.5	3	3	3	3	3	3.66667	5	4	4	5	4	4	4	4.28571	7	7	6	6	7	7	5	6.42857	5.35714	2	2	2	1	2	2	1	1.71429	4
1764	0	3	1	2	3	2	8	4	4	4	4	4	4	5	3	4	4	3	4	4	5	4	4	5	6	5	5	6	7	7	5.85714	7	5	5	6	5	6	5	5.57143	5.71429	3	3	3	4	3	3	4	3.28571	3
1765	1	2	1	5	5	5	100	5	5	4	5	4.75	5	5	5	5	5	3	4	5	5	4.25	4.66667	7	6	5	5	5	5	4	5.28571	5	6	7	7	7	6	7	6.42857	5.85714	2	2	2	2	3	2	1	2	2
1766	0	1	0	5	3	4	40	5	4	4	4	4.25	4	3	3	3	3.25	3	3	4	4	3.5	3.66667	5	4	5	5	5	5	5	4.85714	3	4	4	4	3	5	3	3.71429	4.28571	4	4	5	4	4	4	5	4.28571	3
1767	1	3	1	2	2	1	2	4	2	3	3	3	3	3	3	3	3	1	2	1	2	1.5	2.5	3	4	3	3	3	3	4	3.28571	5	5	5	7	5	5	6	5.42857	4.35714	2	3	3	2	3	3	3	2.71429	5
1768	1	3	0	1	2	2	2	4	3	2	3	3	3	3	4	3	3.25	2	2	3	1	2	2.75	6	7	5	6	5	7	6	6	3	6	4	4	5	6	5	4.71429	5.35714	2	3	3	3	3	2	3	2.71429	4
1769	1	2	0	5	3	5	50	3	4	5	3	3.75	5	5	4	5	4.75	4	4	5	5	4.5	4.33333	4	3	4	5	3	4	4	3.85714	4	5	5	5	5	4	4	4.57143	4.21429	5	3	5	4	4	4	3	4	5
1770	0	3	0	5	5	5	100	3	3	2	4	3	4	3	4	3	3.5	4	4	5	5	4.5	3.66667	7	6	6	7	7	6	7	6.57143	5	7	7	6	5	7	7	6.28571	6.42857	3	3	3	3	3	2	2	2.71429	4
1771	1	2	0	2	3	3	12	2	3	2	3	2.5	2	2	3	3	2.5	1	3	3	2	2.25	2.41667	3	4	3	3	2	3	4	3.14286	3	3	3	3	3	4	3	3.14286	3.14286	3	4	5	3	4	3	5	3.85714	4
1772	0	4	1	4	4	5	60	4	5	3	3	3.75	5	5	5	5	5	4	4	5	5	4.5	4.41667	4	5	5	4	5	4	5	4.57143	5	7	5	6	5	7	7	6	5.28571	2	2	2	2	2	3	1	2	4
1773	0	2	0	3	5	3	36	4	4	4	4	4	4	5	5	5	4.75	4	4	4	4	4	4.25	5	4	3	5	4	5	5	4.42857	4	5	5	5	7	6	4	5.14286	4.78571	2	2	3	2	3	2	2	2.28571	2
1774	1	1	1	1	1	1	0	3	5	5	4	4.25	4	4	3	3	3.5	3	4	3	4	3.5	3.75	4	3	3	3	3	3	3	3.14286	4	3	3	3	3	3	3	3.14286	3.14286	3	4	5	3	4	3	3	3.57143	4
1775	0	3	0	2	3	2	8	4	3	3	3	3.25	3	3	3	3	3	2	4	2	1	2.25	2.83333	3	3	4	3	3	4	3	3.28571	4	3	3	3	5	3	3	3.42857	3.35714	2	3	2	2	2	2	3	2.28571	4
1776	0	3	0	3	2	4	12	4	2	3	3	3	3	4	3	4	3.5	3	3	5	4	3.75	3.41667	6	5	5	5	5	7	4	5.28571	4	4	3	6	3	5	3	4	4.64286	3	3	3	5	5	4	4	3.85714	4
1777	0	2	0	2	1	2	0	3	3	4	3	3.25	5	4	5	4	4.5	3	4	4	4	3.75	3.83333	3	3	5	3	3	4	4	3.57143	3	4	3	3	5	4	4	3.71429	3.64286	3	4	4	5	3	4	4	3.85714	4
1778	0	1	1	4	5	5	80	3	3	3	3	3	3	2	2	3	2.5	3	4	4	4	3.75	3.08333	5	6	5	6	5	7	5	5.57143	7	6	6	7	7	5	6	6.28571	5.92857	1	3	3	3	3	2	2	2.42857	2
1779	1	3	0	4	5	4	64	4	5	5	4	4.5	4	4	4	4	4	4	5	4	4	4.25	4.25	4	3	3	3	4	4	4	3.57143	5	7	6	5	5	5	5	5.42857	4.5	5	4	4	4	5	5	3	4.28571	3
1780	0	4	1	3	3	4	24	5	5	4	5	4.75	4	5	5	4	4.5	4	4	4	4	4	4.41667	5	5	5	5	5	5	6	5.14286	7	4	6	6	7	7	6	6.14286	5.64286	2	2	2	2	2	1	2	1.85714	3
1781	1	1	0	3	4	4	36	5	4	5	4	4.5	5	5	4	5	4.75	4	3	5	3	3.75	4.33333	5	4	4	5	5	5	4	4.57143	3	4	3	3	4	4	4	3.57143	4.07143	2	3	3	3	3	3	3	2.85714	3
1782	0	3	1	3	5	2	24	3	3	3	3	3	3	2	3	3	2.75	1	1	2	2	1.5	2.41667	4	3	4	3	4	3	3	3.42857	3	3	3	3	4	3	3	3.14286	3.28571	5	4	4	5	4	4	5	4.42857	5
1783	0	4	0	3	4	2	18	5	5	5	4	4.75	4	4	3	3	3.5	5	4	5	4	4.5	4.25	4	4	4	4	5	5	4	4.28571	4	5	7	5	7	5	6	5.57143	4.92857	3	2	2	2	1	2	2	2	2
1784	1	3	1	2	4	3	18	4	2	3	3	3	3	4	4	4	3.75	3	5	3	3	3.5	3.41667	5	5	4	4	3	4	4	4.14286	4	3	5	3	6	5	4	4.28571	4.21429	3	4	3	3	4	4	3	3.42857	3
1785	0	1	1	1	2	1	1	4	4	3	4	3.75	4	4	4	4	4	3	4	3	4	3.5	3.75	3	4	4	3	3	5	3	3.57143	3	4	3	3	3	3	3	3.14286	3.35714	5	4	4	4	4	4	4	4.14286	3
1786	0	1	1	3	3	2	12	3	2	3	2	2.5	3	2	4	4	3.25	4	4	4	4	4	3.25	3	3	3	3	3	3	3	3	3	3	3	4	3	3	3	3.14286	3.07143	4	4	4	4	4	4	3	3.85714	4
1787	1	1	1	2	3	4	16	3	4	3	3	3.25	4	3	3	4	3.5	3	3	4	5	3.75	3.5	4	3	3	4	3	3	3	3.28571	3	3	4	3	4	5	3	3.57143	3.42857	5	4	4	4	4	4	4	4.14286	3
1788	1	4	0	2	3	5	20	5	5	5	5	5	4	4	3	4	3.75	3	4	4	4	3.75	4.16667	5	5	4	6	4	5	6	5	7	7	5	7	7	7	7	6.71429	5.85714	3	3	4	4	4	4	5	3.85714	2
1789	1	1	0	3	2	3	9	3	3	4	3	3.25	4	4	4	4	4	2	3	3	3	2.75	3.33333	3	3	3	3	3	3	4	3.14286	3	3	3	3	4	3	3	3.14286	3.14286	2	1	3	2	2	2	3	2.14286	4
1790	1	4	1	4	4	5	60	4	5	4	5	4.5	4	5	5	5	4.75	4	3	5	5	4.25	4.5	7	5	6	6	7	5	7	6.14286	6	6	6	5	5	6	7	5.85714	6	5	4	4	4	5	4	5	4.42857	2
1791	0	2	0	1	1	2	0	4	3	2	3	3	4	4	5	5	4.5	3	4	5	4	4	3.83333	3	5	3	3	5	3	3	3.57143	4	5	4	4	4	4	5	4.28571	3.92857	3	4	4	4	5	4	3	3.85714	4
1792	0	2	0	3	2	4	12	2	3	3	3	2.75	3	3	2	3	2.75	3	3	3	3	3	2.83333	4	3	3	3	4	3	3	3.28571	7	5	4	6	7	5	6	5.71429	4.5	3	1	2	2	1	2	3	2	2
1793	1	4	1	1	2	1	1	2	3	4	2	2.75	5	5	4	4	4.5	4	5	4	5	4.5	3.91667	4	4	5	3	3	7	4	4.28571	4	5	4	5	7	4	4	4.71429	4.5	3	3	3	4	3	2	4	3.14286	3
1794	1	4	1	1	1	2	0	3	3	2	3	2.75	2	3	3	3	2.75	4	5	3	3	3.75	3.08333	3	3	3	3	3	3	4	3.14286	3	2	4	2	3	4	2	2.85714	3	2	3	3	4	3	3	3	3	3
1795	0	1	0	5	5	5	100	5	4	4	5	4.5	2	3	3	2	2.5	3	4	5	4	4	3.66667	3	3	3	3	4	4	4	3.42857	3	5	5	4	4	6	4	4.42857	3.92857	3	4	4	4	4	4	2	3.57143	4
1796	0	1	0	4	5	5	80	3	3	3	2	2.75	3	3	3	4	3.25	3	3	3	3	3	3	6	7	4	6	7	5	4	5.57143	7	5	6	7	7	6	7	6.42857	6	2	3	3	3	3	3	3	2.85714	4
1797	1	2	0	3	3	4	24	4	4	4	3	3.75	3	3	4	4	3.5	2	4	2	4	3	3.41667	4	4	4	4	4	4	4	4	4	2	3	4	4	4	3	3.42857	3.71429	3	3	3	3	4	3	2	3	4
1798	0	3	0	3	1	3	0	3	3	4	3	3.25	3	3	2	2	2.5	4	4	4	3	3.75	3.16667	4	5	4	4	3	4	5	4.14286	3	4	4	4	3	2	4	3.42857	3.78571	4	3	4	3	3	5	3	3.57143	5
1799	0	4	0	1	2	1	1	5	5	5	3	4.5	3	4	2	3	3	4	3	3	3	3.25	3.58333	5	4	4	6	5	5	6	5	6	4	5	4	5	5	5	4.85714	4.92857	4	3	4	4	4	4	4	3.85714	3
1800	1	2	0	4	5	5	80	5	4	5	5	4.75	4	4	5	5	4.5	5	4	5	4	4.5	4.58333	4	5	4	5	5	5	6	4.85714	6	5	5	4	5	5	7	5.28571	5.07143	3	4	4	3	4	3	4	3.57143	4
1801	1	3	0	3	1	4	0	4	5	4	4	4.25	4	3	4	3	3.5	4	4	3	3	3.5	3.75	4	4	3	3	4	3	4	3.57143	3	4	5	3	3	3	5	3.71429	3.64286	4	3	4	4	3	4	3	3.57143	5
1802	0	1	1	1	4	4	12	4	3	3	4	3.5	3	3	4	4	3.5	3	2	2	2	2.25	3.08333	5	4	4	4	5	4	4	4.28571	5	5	7	6	6	5	5	5.57143	4.92857	4	4	5	4	4	3	3	3.85714	5
1803	1	2	0	5	3	5	50	4	5	5	5	4.75	3	3	3	4	3.25	4	5	3	5	4.25	4.08333	5	5	5	5	5	4	5	4.85714	5	6	6	5	6	7	5	5.71429	5.28571	2	2	2	2	2	1	2	1.85714	3
1804	1	1	0	4	3	3	24	4	4	4	4	4	4	3	4	4	3.75	2	4	3	3	3	3.58333	4	4	4	5	4	4	3	4	3	3	4	3	4	4	3	3.42857	3.71429	4	4	3	3	4	4	3	3.57143	3
1805	0	4	1	1	2	1	1	3	4	4	5	4	3	4	3	3	3.25	3	4	3	3	3.25	3.5	4	5	4	5	5	7	5	5	4	5	5	5	4	6	5	4.85714	4.92857	3	4	4	3	3	3	3	3.28571	5
1806	0	2	0	2	2	3	6	2	2	2	2	2	4	5	4	5	4.5	3	3	3	3	3	3.16667	5	4	5	4	3	4	4	4.14286	4	5	4	5	6	6	4	4.85714	4.5	5	4	5	5	3	4	5	4.42857	4
1807	0	3	0	4	4	5	60	5	5	5	5	5	5	4	4	4	4.25	4	4	5	5	4.5	4.58333	3	4	3	3	3	4	4	3.42857	6	6	5	5	6	5	4	5.28571	4.35714	2	2	2	2	3	2	2	2.14286	2
1808	0	3	0	3	3	3	18	4	4	4	4	4	4	4	4	4	4	3	5	3	3	3.5	3.83333	5	4	5	5	7	5	4	5	4	5	6	5	7	5	6	5.42857	5.21429	2	3	2	2	2	2	2	2.14286	2
1809	1	4	1	1	2	3	3	5	5	5	4	4.75	3	3	4	3	3.25	5	4	3	3	3.75	3.91667	5	5	4	5	5	4	4	4.57143	4	3	3	4	3	3	4	3.42857	4	4	3	3	3	4	3	3	3.28571	3
1810	0	3	1	3	3	3	18	4	4	4	3	3.75	4	4	3	4	3.75	4	3	4	4	3.75	3.75	5	5	5	4	4	5	4	4.57143	5	4	5	5	5	4	5	4.71429	4.64286	3	3	3	2	3	2	2	2.57143	5
1811	0	4	0	3	4	2	18	3	3	2	2	2.5	4	3	4	5	4	3	3	3	3	3	3.16667	5	5	4	4	4	5	4	4.42857	4	4	3	4	2	6	4	3.85714	4.14286	4	3	3	4	3	3	3	3.28571	5
1812	1	4	1	2	1	2	0	4	3	5	4	4	3	3	4	3	3.25	2	3	3	2	2.5	3.25	4	4	3	4	3	4	4	3.71429	3	3	4	4	3	3	3	3.28571	3.5	2	2	4	2	2	2	3	2.42857	4
1813	0	2	0	5	5	4	80	5	5	5	4	4.75	4	5	5	4	4.5	4	5	5	5	4.75	4.66667	6	7	4	6	7	5	5	5.71429	4	7	7	5	7	5	7	6	5.85714	2	3	3	2	3	1	3	2.42857	4
1814	0	2	0	1	1	2	0	3	3	2	3	2.75	3	2	3	2	2.5	2	2	1	3	2	2.41667	3	3	3	4	2	3	3	3	3	4	3	4	3	3	4	3.42857	3.21429	5	5	4	4	4	3	5	4.28571	4
1815	0	1	1	3	5	3	36	3	3	2	3	2.75	4	4	3	3	3.5	3	3	3	1	2.5	2.91667	5	4	3	3	4	4	5	4	3	3	3	3	3	3	3	3	3.5	2	3	2	2	2	3	2	2.28571	3
1816	1	2	1	4	4	4	48	4	4	4	4	4	4	4	4	5	4.25	3	4	3	3	3.25	3.83333	5	5	5	4	7	4	5	5	5	6	5	7	7	7	6	6.14286	5.57143	4	3	3	3	4	3	3	3.28571	3
1817	1	1	0	2	1	2	0	2	2	3	3	2.5	3	4	3	3	3.25	4	3	3	3	3.25	3	4	4	3	4	1	4	4	3.42857	3	3	4	4	5	3	3	3.57143	3.5	4	3	3	4	3	2	3	3.14286	5
1818	0	2	0	2	1	2	0	2	3	2	2	2.25	3	3	3	3	3	3	3	2	3	2.75	2.66667	3	4	3	3	4	3	3	3.28571	3	3	3	3	3	3	3	3	3.14286	5	5	5	5	4	5	5	4.85714	4
1819	0	2	1	4	5	4	64	3	3	2	4	3	4	4	3	2	3.25	4	4	4	4	4	3.41667	7	6	5	5	4	7	6	5.71429	5	4	5	4	3	3	4	4	4.85714	3	3	3	3	3	1	3	2.71429	2
1820	0	4	1	2	1	2	0	2	3	3	3	2.75	2	3	3	2	2.5	3	3	3	3	3	2.75	3	3	3	3	3	3	3	3	3	3	3	3	4	4	2	3.14286	3.07143	3	3	3	3	4	3	3	3.14286	3
1821	0	4	0	2	3	2	8	3	4	4	4	3.75	4	5	5	5	4.75	4	3	4	3	3.5	4	6	7	5	5	4	5	6	5.42857	4	7	7	7	4	4	7	5.71429	5.57143	3	3	3	3	4	4	3	3.28571	5
1822	0	3	0	1	1	2	0	4	5	4	5	4.5	5	4	4	4	4.25	2	3	2	4	2.75	3.83333	5	4	6	4	5	7	4	5	3	4	4	3	4	3	3	3.42857	4.21429	4	3	5	4	3	4	3	3.71429	3
1823	0	2	1	1	2	2	2	2	2	2	3	2.25	5	4	4	5	4.5	3	3	3	3	3	3.25	4	3	3	4	4	3	4	3.57143	3	3	3	4	4	4	3	3.42857	3.5	3	3	3	3	4	3	2	3	3
1824	0	2	1	5	5	5	100	4	4	4	3	3.75	4	2	3	3	3	4	4	2	5	3.75	3.5	4	4	3	4	4	3	5	3.85714	4	5	4	4	5	4	4	4.28571	4.07143	3	3	3	2	2	2	2	2.42857	2
1825	0	2	1	4	5	5	80	5	4	3	4	4	3	2	3	2	2.5	1	2	3	3	2.25	2.91667	7	4	7	7	5	5	7	6	6	4	4	4	4	4	6	4.57143	5.28571	2	3	3	1	3	3	2	2.42857	2
1826	0	2	1	2	2	2	4	3	3	4	3	3.25	3	3	3	3	3	3	3	4	3	3.25	3.16667	4	4	3	3	3	3	4	3.42857	3	6	5	4	3	3	3	3.85714	3.64286	3	4	3	5	5	5	5	4.28571	4
1827	1	2	0	2	1	2	0	3	3	3	3	3	3	1	2	3	2.25	3	2	2	2	2.25	2.5	6	4	5	4	6	5	7	5.28571	6	5	3	5	4	5	7	5	5.14286	3	4	2	4	3	3	3	3.14286	4
1828	1	4	0	4	3	3	24	4	3	4	4	3.75	4	3	4	4	3.75	5	5	5	5	5	4.16667	5	6	4	7	5	6	4	5.28571	6	5	6	4	6	6	4	5.28571	5.28571	3	5	4	3	4	3	4	3.71429	4
1829	0	3	1	5	5	5	100	4	5	4	5	4.5	4	5	4	4	4.25	4	5	4	4	4.25	4.33333	5	5	6	6	5	5	5	5.28571	5	3	5	7	5	4	5	4.85714	5.07143	2	2	2	2	2	2	3	2.14286	1
1830	1	3	0	1	1	3	0	5	4	4	5	4.5	4	4	4	3	3.75	4	4	4	3	3.75	4	4	3	3	4	4	5	3	3.71429	7	5	6	6	7	7	6	6.28571	5	4	5	4	5	4	4	4	4.28571	4
1831	0	4	0	3	2	2	6	4	3	3	4	3.5	4	4	4	4	4	5	3	2	3	3.25	3.58333	3	4	3	3	4	3	3	3.28571	6	5	6	4	3	7	5	5.14286	4.21429	3	3	3	5	4	3	4	3.57143	3
1832	0	3	1	4	4	4	48	3	5	5	4	4.25	2	3	3	3	2.75	4	3	4	4	3.75	3.58333	4	4	5	3	4	3	4	3.85714	4	3	4	3	3	3	4	3.42857	3.64286	2	3	3	3	3	3	2	2.71429	4
1833	0	1	0	1	2	1	1	2	2	3	3	2.5	2	1	2	2	1.75	2	3	2	1	2	2.08333	1	4	3	3	3	3	3	2.85714	3	3	2	3	3	1	3	2.57143	2.71429	3	5	3	3	4	3	4	3.57143	3
1834	0	1	0	2	3	2	8	2	3	3	2	2.5	3	3	1	2	2.25	4	3	4	2	3.25	2.66667	4	3	4	5	3	5	3	3.85714	3	3	3	3	4	3	3	3.14286	3.5	5	4	4	4	4	4	5	4.28571	4
1835	0	2	1	5	5	5	100	5	5	5	4	4.75	4	5	5	5	4.75	5	4	4	5	4.5	4.66667	6	4	7	5	5	4	7	5.42857	7	5	6	7	7	7	7	6.57143	6	3	1	1	2	3	2	2	2	2
1836	1	1	1	5	5	5	100	5	5	5	5	5	5	5	5	5	5	5	4	5	5	4.75	4.91667	5	5	4	5	4	5	5	4.71429	7	7	7	5	7	6	6	6.42857	5.57143	3	3	2	3	2	2	2	2.42857	2
1837	0	1	0	5	5	5	100	4	5	5	5	4.75	3	4	3	3	3.25	3	4	5	3	3.75	3.91667	7	5	5	5	5	4	7	5.42857	7	7	7	7	5	7	7	6.71429	6.07143	2	2	2	2	3	2	3	2.28571	4
1838	1	1	1	4	2	3	12	3	1	3	2	2.25	3	3	3	4	3.25	3	1	2	3	2.25	2.58333	1	3	3	3	3	4	3	2.85714	3	3	4	5	5	3	3	3.71429	3.28571	5	4	5	5	4	4	5	4.57143	4
1839	1	3	1	4	4	4	48	4	3	4	4	3.75	2	3	4	3	3	3	3	2	3	2.75	3.16667	4	4	4	4	3	4	3	3.71429	4	4	3	4	2	3	3	3.28571	3.5	5	4	4	3	4	4	3	3.85714	4
1840	1	4	0	1	2	1	1	4	4	5	5	4.5	3	4	5	5	4.25	3	3	4	3	3.25	4	4	4	4	4	4	3	3	3.71429	7	4	3	6	5	5	6	5.14286	4.42857	3	5	5	4	3	4	4	4	2
1841	0	1	1	5	4	5	75	2	3	3	2	2.5	5	3	4	5	4.25	2	3	3	2	2.5	3.08333	5	5	5	5	3	7	4	4.85714	7	5	5	5	3	6	3	4.85714	4.85714	2	1	2	2	1	3	3	2	2
1842	1	2	0	5	5	5	100	3	4	5	5	4.25	4	4	4	4	4	3	4	4	5	4	4.08333	7	6	5	7	6	6	5	6	7	6	7	6	6	4	6	6	6	3	4	3	3	3	3	4	3.28571	2
1843	0	4	0	1	3	1	2	3	3	1	2	2.25	4	4	4	4	4	4	3	3	3	3.25	3.16667	3	4	3	4	4	4	4	3.71429	4	5	5	4	5	3	3	4.14286	3.92857	3	5	5	3	4	4	4	4	3
1844	1	4	1	4	2	1	4	4	4	4	5	4.25	5	5	4	5	4.75	3	3	3	5	3.5	4.16667	4	3	3	4	4	4	4	3.71429	5	4	3	5	6	5	5	4.71429	4.21429	1	2	3	2	2	2	2	2	2
1845	1	4	1	3	3	4	24	4	3	3	4	3.5	5	5	4	5	4.75	3	3	5	3	3.5	3.91667	6	5	5	6	5	6	6	5.57143	4	5	7	4	5	6	4	5	5.28571	3	3	3	2	3	3	2	2.71429	3
1846	0	3	1	5	5	5	100	5	4	4	5	4.5	3	3	5	4	3.75	5	5	5	5	5	4.41667	7	5	5	5	7	6	5	5.71429	5	6	7	6	6	7	7	6.28571	6	3	4	3	4	2	1	2	2.71429	2
1847	1	1	1	4	5	5	80	4	5	5	4	4.5	5	5	5	5	5	4	5	5	5	4.75	4.75	3	2	4	4	3	4	2	3.14286	5	5	4	5	4	7	5	5	4.07143	5	4	4	3	5	4	4	4.14286	4
1848	1	2	1	4	5	3	48	5	5	4	4	4.5	5	4	3	4	4	4	5	5	5	4.75	4.41667	4	3	4	4	4	4	4	3.85714	6	7	5	4	5	6	7	5.71429	4.78571	2	2	1	2	2	3	2	2	2
1849	0	3	1	5	5	4	80	5	5	4	5	4.75	5	5	5	5	5	4	5	5	4	4.5	4.75	5	5	4	4	5	4	5	4.57143	5	6	6	7	3	5	6	5.42857	5	3	3	2	3	2	2	3	2.57143	2
1850	1	2	0	3	3	3	18	3	4	4	3	3.5	5	4	4	4	4.25	3	3	3	5	3.5	3.75	7	5	7	6	5	7	6	6.14286	5	7	6	7	6	6	7	6.28571	6.21429	2	3	3	3	2	3	1	2.42857	3
1851	1	3	1	5	5	5	100	5	5	5	5	5	4	5	5	5	4.75	4	5	4	4	4.25	4.66667	7	7	6	7	7	6	7	6.71429	5	5	4	6	7	5	6	5.42857	6.07143	2	2	1	2	2	3	3	2.14286	2
1852	0	2	1	5	5	5	100	4	5	4	5	4.5	5	4	4	4	4.25	5	5	4	4	4.5	4.41667	3	3	4	3	4	4	4	3.57143	5	3	4	5	4	4	4	4.14286	3.85714	2	3	2	2	2	2	2	2.14286	3
1853	1	3	1	3	2	2	6	3	2	3	2	2.5	3	4	3	3	3.25	3	1	1	3	2	2.58333	3	4	4	4	4	4	3	3.71429	4	4	5	5	5	4	4	4.42857	4.07143	4	5	5	3	4	3	4	4	3
1854	0	3	0	3	4	4	36	3	3	3	3	3	3	3	3	3	3	4	3	4	3	3.5	3.16667	5	5	4	3	3	3	5	4	5	5	5	7	5	4	6	5.28571	4.64286	3	3	3	4	3	2	4	3.14286	4
1855	0	4	1	1	1	1	0	3	3	4	3	3.25	3	4	3	3	3.25	2	2	3	2	2.25	2.91667	3	3	4	3	3	3	3	3.14286	3	3	3	3	3	4	3	3.14286	3.14286	2	3	2	1	2	4	1	2.14286	3
1856	0	4	0	4	4	3	36	4	5	5	5	4.75	4	4	4	3	3.75	5	4	4	4	4.25	4.25	4	3	5	4	4	4	3	3.85714	5	4	5	4	4	4	5	4.42857	4.14286	4	5	4	4	5	4	5	4.42857	4
1857	1	3	0	2	1	1	0	3	3	4	4	3.5	4	4	4	4	4	4	4	4	4	4	3.83333	5	4	5	4	5	4	4	4.42857	3	6	4	3	6	3	5	4.28571	4.35714	4	2	2	4	4	2	4	3.14286	4
1858	0	3	0	5	3	5	50	4	4	3	3	3.5	5	5	4	5	4.75	5	5	3	4	4.25	4.16667	5	4	3	5	4	4	7	4.57143	4	4	5	3	3	4	4	3.85714	4.21429	3	3	4	3	3	3	4	3.28571	3
1859	1	1	1	1	2	2	2	3	3	3	3	3	4	4	4	5	4.25	3	2	2	3	2.5	3.25	4	4	4	5	3	6	4	4.28571	3	2	4	3	3	3	3	3	3.64286	3	3	3	3	3	2	3	2.85714	4
1860	0	4	0	1	3	1	2	3	3	4	4	3.5	4	4	4	4	4	2	2	3	3	2.5	3.33333	5	3	5	6	4	5	5	4.71429	7	5	6	6	6	7	7	6.28571	5.5	1	1	2	1	1	2	1	1.28571	1
1861	0	1	1	5	5	4	80	4	3	3	3	3.25	3	3	3	3	3	4	3	3	3	3.25	3.16667	4	5	4	4	5	6	3	4.42857	7	5	6	7	7	6	4	6	5.21429	1	2	3	2	1	2	2	1.85714	3
1862	1	1	0	4	5	4	64	5	4	4	4	4.25	4	4	5	3	4	4	4	4	4	4	4.08333	5	3	5	5	7	3	5	4.71429	5	5	5	4	5	5	7	5.14286	4.92857	3	3	2	4	5	5	4	3.71429	2
1863	0	3	1	4	2	4	16	3	3	4	3	3.25	4	4	3	3	3.5	4	5	4	3	4	3.58333	6	5	5	7	6	6	6	5.85714	4	4	4	4	4	7	5	4.57143	5.21429	1	2	2	2	2	3	2	2	3
1864	0	1	0	3	1	1	0	2	3	3	3	2.75	2	2	2	2	2	1	2	2	2	1.75	2.16667	3	3	3	4	4	3	4	3.42857	2	4	1	3	3	2	3	2.57143	3	5	3	3	3	3	4	3	3.42857	4
1865	0	4	1	3	2	1	3	3	3	4	4	3.5	3	4	4	3	3.5	2	2	2	2	2	3	5	4	4	4	5	4	5	4.42857	4	4	6	5	5	6	6	5.14286	4.78571	2	2	3	2	2	3	2	2.28571	2
1866	0	1	0	2	2	2	4	2	3	2	2	2.25	2	2	1	2	1.75	1	2	2	1	1.5	1.83333	7	4	4	4	4	5	5	4.71429	4	4	3	3	4	3	4	3.57143	4.14286	4	3	2	2	2	1	3	2.42857	5
1867	1	1	0	2	2	1	2	4	3	4	4	3.75	3	2	3	3	2.75	2	2	2	3	2.25	2.91667	2	3	3	3	3	1	3	2.57143	3	4	3	1	4	3	3	3	2.78571	4	3	3	2	5	3	2	3.14286	3
1868	0	3	1	4	3	4	32	3	3	3	4	3.25	2	4	3	3	3	3	1	3	3	2.5	2.91667	3	3	4	4	4	4	4	3.71429	5	4	4	5	5	5	4	4.57143	4.14286	3	3	3	3	4	4	4	3.42857	3
1869	1	2	1	3	4	3	27	5	4	5	4	4.5	4	4	5	4	4.25	5	5	4	4	4.5	4.41667	5	5	4	4	4	5	7	4.85714	5	4	6	5	5	4	6	5	4.92857	4	4	5	4	3	5	5	4.28571	4
1870	1	3	1	5	5	5	100	4	5	4	5	4.5	4	5	4	4	4.25	5	4	4	5	4.5	4.41667	6	5	6	5	7	5	5	5.57143	7	7	5	7	5	7	6	6.28571	5.92857	2	3	2	2	3	2	2	2.28571	2
1871	1	4	1	2	1	1	0	5	3	4	4	4	4	3	4	3	3.5	3	4	4	2	3.25	3.58333	5	5	5	6	5	7	5	5.42857	4	7	5	5	5	5	4	5	5.21429	3	3	3	3	2	3	3	2.85714	1
1872	1	2	0	3	3	3	18	3	4	4	3	3.5	2	2	3	3	2.5	4	3	4	3	3.5	3.16667	5	5	5	5	7	4	4	5	5	6	6	5	4	5	7	5.42857	5.21429	2	3	3	3	3	3	3	2.85714	3
1873	1	2	0	5	5	4	80	4	5	4	5	4.5	4	4	5	4	4.25	5	4	3	5	4.25	4.33333	6	7	5	5	7	7	6	6.14286	6	7	6	7	7	7	5	6.42857	6.28571	2	2	2	2	2	2	3	2.14286	2
1874	0	1	0	5	4	5	75	3	2	4	3	3	3	5	4	4	4	3	3	3	3	3	3.33333	4	4	3	3	4	4	3	3.57143	4	5	3	4	4	4	4	4	3.78571	3	4	3	4	3	3	4	3.42857	4
1875	1	3	1	1	1	1	0	3	2	3	3	2.75	5	5	5	5	5	4	5	4	4	4.25	4	4	3	4	4	3	4	3	3.57143	4	5	3	5	5	4	3	4.14286	3.85714	4	5	4	4	4	3	5	4.14286	3
1876	0	1	1	4	4	3	36	3	3	3	3	3	3	4	4	4	3.75	1	3	2	2	2	2.91667	5	6	3	5	4	5	5	4.71429	5	5	5	4	5	5	4	4.71429	4.71429	5	4	5	4	5	5	4	4.57143	5
1877	1	3	0	3	5	5	60	4	5	5	4	4.5	4	4	4	5	4.25	5	5	4	5	4.75	4.5	3	4	4	4	4	5	5	4.14286	5	3	4	5	4	5	5	4.42857	4.28571	3	3	4	4	3	4	3	3.42857	4
1878	0	2	1	1	1	1	0	3	3	1	3	2.5	3	3	3	3	3	2	2	4	2	2.5	2.66667	3	3	3	3	3	3	3	3	4	5	5	4	4	5	3	4.28571	3.64286	2	2	3	2	3	2	1	2.14286	3
1879	1	1	1	2	3	3	12	2	3	4	4	3.25	3	3	3	3	3	2	2	3	2	2.25	2.83333	3	4	3	3	4	3	3	3.28571	3	4	3	3	4	3	4	3.42857	3.35714	5	4	4	5	3	4	4	4.14286	5
1880	0	4	0	1	2	2	2	4	4	4	4	4	3	2	3	3	2.75	2	2	2	2	2	2.91667	5	4	4	6	4	5	4	4.57143	5	4	5	6	4	7	4	5	4.78571	3	3	3	3	4	2	4	3.14286	2
1881	0	2	0	5	5	5	100	3	3	4	4	3.5	3	3	3	3	3	4	4	4	4	4	3.5	5	5	5	5	4	5	7	5.14286	7	6	7	6	7	7	7	6.71429	5.92857	3	2	3	2	3	2	2	2.42857	4
1882	0	2	1	2	3	2	8	4	4	3	3	3.5	3	4	3	3	3.25	4	4	5	4	4.25	3.66667	4	4	5	3	4	3	3	3.71429	6	4	4	5	5	4	6	4.85714	4.28571	4	4	3	3	3	3	3	3.28571	4
1883	1	4	1	1	1	2	0	2	2	2	2	2	4	3	3	4	3.5	2	2	2	2	2	2.5	3	3	3	3	3	3	3	3	4	3	3	4	3	2	4	3.28571	3.14286	3	4	4	4	3	4	4	3.71429	4
1884	1	2	1	5	5	5	100	4	4	3	5	4	4	5	5	5	4.75	4	5	4	5	4.5	4.41667	5	5	5	7	7	5	5	5.57143	7	7	5	6	6	7	7	6.42857	6	2	2	3	1	3	2	3	2.28571	3
1885	0	4	1	2	2	2	4	4	5	5	4	4.5	5	5	4	5	4.75	2	3	3	3	2.75	4	4	5	6	6	5	4	6	5.14286	4	5	5	4	5	3	4	4.28571	4.71429	4	5	5	4	4	5	3	4.28571	3
1886	1	3	0	2	2	3	6	2	2	2	3	2.25	2	2	3	3	2.5	3	2	3	3	2.75	2.5	4	3	4	4	5	4	4	4	3	4	3	3	3	4	4	3.42857	3.71429	3	4	3	3	3	3	3	3.14286	4
1887	0	1	0	5	4	5	75	3	3	4	3	3.25	4	4	5	4	4.25	3	4	3	4	3.5	3.66667	4	5	4	4	6	4	5	4.57143	5	5	4	4	5	5	5	4.71429	4.64286	3	3	2	3	3	3	1	2.57143	3
1888	1	4	0	5	4	4	60	3	5	3	4	3.75	5	5	5	5	5	3	4	4	4	3.75	4.16667	5	6	7	7	5	6	7	6.14286	6	7	7	6	7	7	7	6.71429	6.42857	2	1	2	2	1	2	1	1.57143	2
1889	1	1	1	1	1	1	0	3	4	4	5	4	4	5	5	5	4.75	4	3	3	3	3.25	4	3	3	3	3	4	4	4	3.42857	3	3	3	4	4	5	4	3.71429	3.57143	5	4	5	5	5	4	5	4.71429	4
1890	1	2	1	5	5	5	100	4	5	4	4	4.25	5	5	5	4	4.75	4	5	3	5	4.25	4.41667	5	4	5	4	6	7	5	5.14286	7	6	4	5	7	5	5	5.57143	5.35714	3	2	3	2	1	1	3	2.14286	3
1891	0	2	0	3	3	1	6	3	4	4	4	3.75	3	4	4	3	3.5	4	4	4	5	4.25	3.83333	4	4	3	3	4	4	3	3.57143	5	3	5	5	3	3	3	3.85714	3.71429	4	5	5	4	3	4	4	4.14286	3
1892	0	4	1	5	2	3	15	5	5	5	5	5	5	4	5	4	4.5	3	2	4	4	3.25	4.25	5	5	4	4	6	6	6	5.14286	5	6	7	6	5	6	6	5.85714	5.5	1	1	1	2	2	3	3	1.85714	2
1893	1	3	0	4	4	2	24	5	5	5	5	5	4	3	4	4	3.75	4	5	4	5	4.5	4.41667	5	4	3	4	5	5	4	4.28571	4	4	4	7	3	3	4	4.14286	4.21429	2	3	1	2	2	3	1	2	1
1894	1	4	0	5	5	5	100	4	4	4	4	4	4	4	5	4	4.25	4	5	4	4	4.25	4.16667	5	6	5	5	5	6	6	5.42857	5	7	7	7	7	7	7	6.71429	6.07143	1	2	1	2	2	2	1	1.57143	2
1895	0	2	0	1	3	2	4	2	2	2	2	2	3	4	4	3	3.5	1	3	2	2	2	2.5	2	3	4	3	3	3	4	3.14286	3	4	4	4	3	3	4	3.57143	3.35714	4	4	4	3	5	4	4	4	4
1896	1	4	0	1	2	1	1	3	2	2	2	2.25	3	3	3	3	3	3	3	3	3	3	2.75	3	3	4	3	4	4	4	3.57143	3	3	3	3	3	3	3	3	3.28571	3	5	4	3	3	4	2	3.42857	4
1897	1	2	1	2	1	2	0	3	3	3	3	3	3	3	2	2	2.5	2	3	3	3	2.75	2.75	3	3	3	3	4	4	4	3.42857	4	3	2	3	3	3	3	3	3.21429	4	4	4	4	3	4	4	3.85714	5
1898	0	2	1	3	2	2	6	3	3	2	3	2.75	4	4	4	4	4	3	4	3	4	3.5	3.41667	3	3	4	4	3	4	3	3.42857	4	4	3	4	3	5	3	3.71429	3.57143	4	5	4	3	4	4	4	4	2
1899	1	4	1	2	4	3	18	5	5	5	4	4.75	4	3	4	4	3.75	3	2	3	3	2.75	3.75	3	5	4	5	5	4	5	4.42857	5	7	7	7	5	7	7	6.42857	5.42857	4	2	2	1	2	3	2	2.28571	3
1900	0	2	0	5	4	3	45	4	4	5	5	4.5	4	5	4	4	4.25	5	4	3	4	4	4.25	7	5	5	4	6	5	5	5.28571	5	5	5	6	4	5	5	5	5.14286	1	2	2	2	1	2	2	1.71429	2
1901	0	1	1	2	3	2	8	3	3	3	3	3	3	3	2	3	2.75	3	2	2	2	2.25	2.66667	2	4	3	3	3	3	3	3	3	3	3	3	3	3	3	3	3	3	4	5	4	4	3	3	3.71429	5
1902	0	1	1	5	5	4	80	3	3	3	3	3	4	4	3	3	3.5	4	4	5	3	4	3.5	4	4	6	3	4	4	5	4.28571	3	4	4	5	4	7	4	4.42857	4.35714	3	3	3	3	4	5	3	3.42857	2
1903	1	4	0	5	4	5	75	5	5	4	4	4.5	5	5	5	5	5	4	4	5	5	4.5	4.66667	7	4	5	7	4	5	7	5.57143	7	5	6	7	6	5	6	6	5.78571	3	2	2	2	2	1	1	1.85714	2
1904	1	2	0	3	1	2	0	4	3	4	3	3.5	4	5	5	4	4.5	4	3	3	4	3.5	3.83333	3	3	3	3	3	4	3	3.14286	4	4	3	4	3	4	3	3.57143	3.35714	4	4	3	4	3	2	4	3.42857	4
1905	1	3	0	1	3	4	8	3	2	2	2	2.25	2	3	3	3	2.75	3	2	4	3	3	2.66667	4	4	6	3	4	4	5	4.28571	3	4	5	3	3	5	4	3.85714	4.07143	5	4	4	4	5	4	3	4.14286	4
1906	0	2	1	3	4	2	18	3	4	4	4	3.75	4	5	4	5	4.5	5	4	5	4	4.5	4.25	5	4	6	6	6	5	5	5.28571	7	5	4	6	6	5	5	5.42857	5.35714	3	3	3	3	4	4	3	3.28571	3
1907	1	4	0	3	2	2	6	3	3	4	3	3.25	4	3	3	4	3.5	4	3	4	4	3.75	3.5	3	4	4	3	3	3	4	3.42857	7	7	7	6	5	6	6	6.28571	4.85714	3	3	3	2	2	2	2	2.42857	2
1908	1	1	1	5	5	4	80	5	4	5	4	4.5	3	3	3	4	3.25	5	5	4	3	4.25	4	5	4	3	6	5	4	3	4.28571	5	5	5	4	5	4	5	4.71429	4.5	2	1	1	2	2	1	2	1.57143	3
1909	1	2	0	4	2	3	12	3	2	2	2	2.25	3	3	3	3	3	3	2	3	2	2.5	2.58333	3	3	3	3	4	3	3	3.14286	7	4	4	4	4	3	5	4.42857	3.78571	5	5	5	5	5	4	5	4.85714	4
1910	1	1	0	2	2	2	4	2	2	1	2	1.75	2	4	4	3	3.25	3	2	4	4	3.25	2.75	3	4	3	3	2	3	4	3.14286	3	4	3	3	4	4	3	3.42857	3.28571	4	5	4	5	4	4	5	4.42857	5
1911	1	3	0	4	4	4	48	5	4	3	4	4	5	4	4	4	4.25	3	4	3	2	3	3.75	4	5	3	4	5	4	5	4.28571	2	3	4	4	4	4	4	3.57143	3.92857	3	3	3	3	2	1	3	2.57143	3
1912	1	1	1	5	3	5	50	4	3	4	4	3.75	3	3	4	4	3.5	2	4	3	4	3.25	3.5	4	4	4	6	4	4	3	4.14286	6	6	5	6	5	7	7	6	5.07143	3	3	2	3	4	5	4	3.42857	3
1913	1	1	0	4	5	3	48	4	3	2	3	3	4	4	3	4	3.75	4	3	4	3	3.5	3.41667	4	4	4	4	4	4	4	4	5	5	7	4	4	5	5	5	4.5	3	4	3	4	3	5	4	3.71429	2
1914	1	1	0	5	4	4	60	4	5	5	3	4.25	4	3	4	3	3.5	3	2	4	2	2.75	3.5	5	3	5	4	4	4	3	4	3	3	5	4	4	4	4	3.85714	3.92857	2	3	3	3	2	2	3	2.57143	3
1915	1	2	1	2	3	2	8	3	4	4	3	3.5	5	5	5	5	5	3	3	3	4	3.25	3.91667	3	3	4	5	3	4	3	3.57143	5	5	4	3	3	3	4	3.85714	3.71429	3	3	3	4	3	4	3	3.28571	2
1916	0	3	0	1	2	1	1	3	3	1	2	2.25	5	4	5	5	4.75	3	3	2	3	2.75	3.25	4	3	4	5	3	3	4	3.71429	3	2	3	3	3	4	4	3.14286	3.42857	3	4	3	4	4	3	4	3.57143	4
1917	1	2	0	2	2	2	4	2	2	2	3	2.25	3	3	3	3	3	1	3	3	3	2.5	2.58333	4	4	3	4	4	3	3	3.57143	3	3	4	3	3	3	3	3.14286	3.35714	3	3	1	3	2	3	3	2.57143	3
1918	1	4	0	2	2	2	4	5	4	3	4	4	3	3	3	3	3	3	4	4	3	3.5	3.5	4	4	4	3	5	4	5	4.14286	6	6	6	6	7	5	6	6	5.07143	2	2	2	2	2	3	2	2.14286	2
1919	0	4	0	3	1	3	0	2	3	3	2	2.5	4	3	3	4	3.5	3	2	2	2	2.25	2.75	4	4	3	4	3	4	3	3.57143	6	6	5	4	3	5	6	5	4.28571	3	3	3	3	2	2	2	2.57143	4
1920	0	2	1	5	5	5	100	2	5	2	3	3	5	5	4	5	4.75	4	4	4	5	4.25	4	5	4	6	5	4	7	6	5.28571	4	3	4	3	3	4	3	3.42857	4.35714	3	3	2	3	2	3	4	2.85714	2
1921	0	4	0	1	2	1	1	3	2	3	2	2.5	3	2	2	2	2.25	5	4	5	4	4.5	3.08333	4	4	4	5	5	5	4	4.42857	3	3	1	3	3	3	3	2.71429	3.57143	4	5	4	4	5	5	5	4.57143	5
1922	1	4	1	2	3	3	12	2	2	3	3	2.5	4	4	5	5	4.5	2	2	1	2	1.75	2.91667	7	5	5	7	6	4	5	5.57143	5	5	5	7	5	5	6	5.42857	5.5	2	2	3	4	2	3	3	2.71429	3
1923	0	1	1	4	5	5	80	4	5	4	4	4.25	5	5	5	5	5	2	4	3	5	3.5	4.25	6	5	7	5	5	7	5	5.71429	5	7	6	6	7	7	5	6.14286	5.92857	3	2	2	1	2	2	2	2	2
1924	1	2	0	2	1	1	0	3	2	4	4	3.25	5	5	5	4	4.75	4	4	4	4	4	4	4	3	3	3	3	3	4	3.28571	4	5	5	6	4	6	5	5	4.14286	2	1	1	2	2	2	2	1.71429	4
1925	1	3	1	2	3	3	12	3	2	3	2	2.5	3	4	3	3	3.25	3	3	3	3	3	2.91667	4	4	5	3	5	4	4	4.14286	3	4	3	3	4	3	4	3.42857	3.78571	5	4	5	4	5	5	4	4.57143	5
1926	1	2	0	1	2	1	1	4	4	5	5	4.5	4	4	4	4	4	3	3	3	4	3.25	3.91667	5	4	5	4	4	5	5	4.57143	4	4	4	5	6	4	3	4.28571	4.42857	2	3	4	3	3	5	3	3.28571	3
1927	1	2	0	1	1	2	0	4	4	4	3	3.75	4	3	3	4	3.5	2	3	2	2	2.25	3.16667	5	3	4	3	3	3	3	3.42857	4	5	6	4	3	5	4	4.42857	3.92857	3	2	1	4	2	3	2	2.42857	3
1928	0	2	1	2	2	2	4	2	2	2	3	2.25	3	3	3	3	3	1	4	3	3	2.75	2.66667	4	5	4	4	4	6	7	4.85714	3	4	5	5	4	3	4	4	4.42857	4	4	4	4	3	5	4	4	4
1929	1	4	1	2	3	1	4	4	4	5	5	4.5	4	3	4	3	3.5	4	3	2	4	3.25	3.75	4	3	3	3	3	3	3	3.14286	3	3	2	5	4	3	3	3.28571	3.21429	3	3	3	3	3	2	4	3	3
1930	1	1	0	1	2	4	4	3	3	3	3	3	3	4	4	3	3.5	3	3	4	4	3.5	3.33333	3	4	4	3	3	3	4	3.42857	5	6	4	7	5	5	5	5.28571	4.35714	5	4	4	3	4	4	4	4	3
1931	1	3	1	5	5	5	100	3	4	3	4	3.5	5	4	5	5	4.75	5	5	5	5	5	4.41667	6	5	6	6	5	5	4	5.28571	6	5	4	5	6	5	5	5.14286	5.21429	2	2	2	2	1	2	1	1.71429	2
1932	1	2	1	1	2	1	1	3	4	4	3	3.5	5	5	4	4	4.5	3	3	3	4	3.25	3.75	5	4	4	4	4	4	4	4.14286	3	2	3	4	3	3	3	3	3.57143	2	4	4	4	3	3	2	3.14286	4
1933	0	3	0	3	5	5	60	3	3	3	3	3	3	3	4	3	3.25	5	3	4	4	4	3.41667	4	4	5	6	7	5	4	5	7	7	6	7	6	6	7	6.57143	5.78571	2	3	1	2	3	3	3	2.42857	2
1934	1	1	0	5	5	5	100	4	5	4	5	4.5	3	4	4	4	3.75	4	4	3	3	3.5	3.91667	5	7	7	6	7	4	5	5.85714	7	4	5	5	4	6	6	5.28571	5.57143	2	2	2	3	2	2	3	2.28571	2
1935	1	1	1	5	5	5	100	4	3	4	4	3.75	5	5	5	5	5	4	5	5	4	4.5	4.41667	5	5	4	4	5	6	7	5.14286	4	6	4	4	6	5	5	4.85714	5	2	2	2	1	2	3	2	2	2
1936	1	3	1	5	5	5	100	4	4	4	4	4	5	5	4	5	4.75	5	5	5	5	5	4.58333	6	5	7	6	7	6	7	6.28571	4	6	6	7	5	7	7	6	6.14286	1	3	2	1	3	2	1	1.85714	2
1937	1	1	0	4	4	5	60	3	2	3	2	2.5	3	4	3	3	3.25	3	4	3	4	3.5	3.08333	3	4	3	3	4	3	3	3.28571	4	5	5	5	3	3	4	4.14286	3.71429	3	3	4	4	4	3	3	3.42857	4
1938	1	2	0	4	5	3	48	3	4	3	4	3.5	5	4	5	5	4.75	5	4	4	4	4.25	4.16667	4	4	4	5	3	3	4	3.85714	7	5	5	6	7	6	5	5.85714	4.85714	2	2	1	2	2	1	2	1.71429	2
1939	0	1	0	4	5	4	64	4	4	3	3	3.5	5	3	4	4	4	3	2	3	3	2.75	3.41667	7	5	7	7	7	6	7	6.57143	6	4	4	4	5	3	7	4.71429	5.64286	2	2	2	2	3	2	2	2.14286	3
1940	0	4	0	4	4	4	48	4	4	5	3	4	4	4	5	3	4	4	3	3	4	3.5	3.83333	5	3	5	5	4	5	5	4.57143	6	6	6	7	7	6	7	6.42857	5.5	2	3	2	2	2	2	2	2.14286	2
1941	1	1	1	4	5	5	80	4	4	4	5	4.25	5	5	5	5	5	5	4	5	4	4.5	4.58333	7	5	5	5	7	7	7	6.14286	7	7	5	5	4	5	6	5.57143	5.85714	1	2	2	2	2	2	2	1.85714	2
1942	0	4	0	3	4	3	27	5	5	5	5	5	4	3	3	3	3.25	5	4	4	5	4.5	4.25	5	7	6	5	5	6	4	5.42857	5	5	6	5	6	5	5	5.28571	5.35714	2	3	3	3	2	2	2	2.42857	3
1943	0	2	1	5	4	5	75	4	3	2	2	2.75	3	4	4	4	3.75	4	4	3	4	3.75	3.41667	5	5	4	6	7	5	5	5.28571	5	6	6	5	5	6	7	5.71429	5.5	2	2	2	2	1	3	1	1.85714	1
1944	0	2	0	1	4	1	3	2	3	3	4	3	2	3	2	3	2.5	4	4	4	4	4	3.16667	4	5	5	6	5	5	4	4.85714	3	6	5	4	5	6	5	4.85714	4.85714	5	3	3	3	5	4	5	4	4
1945	1	2	1	1	2	2	2	3	3	2	3	2.75	3	3	3	3	3	2	2	3	2	2.25	2.66667	4	4	4	5	5	3	4	4.14286	5	5	7	4	5	5	6	5.28571	4.71429	3	2	3	3	4	3	3	3	4
1946	0	3	1	2	3	3	12	2	3	4	3	3	3	2	3	2	2.5	1	1	2	3	1.75	2.41667	4	5	3	4	4	4	4	4	3	3	5	3	3	4	3	3.42857	3.71429	4	4	4	5	4	3	4	4	5
1947	1	1	0	1	2	1	1	2	3	3	3	2.75	3	4	3	3	3.25	3	1	2	1	1.75	2.58333	3	3	4	4	4	4	3	3.57143	6	6	6	4	6	6	6	5.71429	4.64286	3	4	4	4	5	4	4	4	3
1948	0	4	0	2	1	1	0	3	5	3	3	3.5	4	4	4	4	4	4	4	5	4	4.25	3.91667	4	5	4	4	4	4	5	4.28571	6	4	4	5	5	5	5	4.85714	4.57143	4	3	3	3	3	3	3	3.14286	3
1949	1	4	0	1	2	1	1	3	4	3	4	3.5	5	5	4	5	4.75	4	5	5	5	4.75	4.33333	4	4	4	4	4	3	3	3.71429	3	4	3	4	2	3	3	3.14286	3.42857	2	3	2	3	2	4	2	2.57143	3
1950	0	1	0	5	4	5	75	5	4	4	5	4.5	3	3	3	2	2.75	5	4	5	5	4.75	4	4	4	6	4	4	5	4	4.42857	7	7	6	7	5	6	5	6.14286	5.28571	3	3	3	2	1	3	2	2.42857	5
1951	1	3	1	4	5	4	64	4	3	3	3	3.25	4	4	3	4	3.75	3	2	3	3	2.75	3.25	4	4	3	3	4	3	4	3.57143	5	5	5	7	7	7	5	5.85714	4.71429	3	3	4	4	3	4	4	3.57143	5
1952	0	3	1	3	4	4	36	4	5	5	5	4.75	5	4	5	5	4.75	3	3	4	4	3.5	4.33333	6	4	5	7	5	5	7	5.57143	7	6	6	7	7	7	7	6.71429	6.14286	2	2	2	2	1	2	2	1.85714	2
1953	1	1	0	5	5	5	100	4	4	3	4	3.75	4	4	4	4	4	4	5	5	5	4.75	4.16667	5	7	5	5	5	5	4	5.14286	5	7	5	7	7	6	5	6	5.57143	3	2	2	3	3	2	2	2.42857	3
1954	1	4	0	2	1	3	0	3	3	3	3	3	3	4	4	4	3.75	4	2	3	3	3	3.25	1	5	5	3	4	3	4	3.57143	5	5	4	3	5	5	6	4.71429	4.14286	3	3	4	4	3	3	3	3.28571	3
1955	0	2	0	5	5	5	100	2	3	2	2	2.25	3	4	4	4	3.75	3	4	3	3	3.25	3.08333	6	7	7	5	7	6	5	6.14286	7	7	4	5	7	7	7	6.28571	6.21429	1	2	1	2	2	2	2	1.71429	2
1956	0	3	0	5	5	4	80	5	5	4	4	4.5	3	4	3	3	3.25	3	3	5	4	3.75	3.83333	5	6	6	7	5	7	5	5.85714	5	4	5	7	5	5	4	5	5.42857	2	3	2	2	2	3	3	2.42857	2
1957	0	1	1	1	3	1	2	1	3	3	2	2.25	4	4	3	4	3.75	1	3	3	1	2	2.66667	4	4	3	4	4	3	4	3.71429	3	4	3	4	3	3	4	3.42857	3.57143	3	4	3	3	4	5	3	3.57143	4
1958	1	2	0	2	3	2	8	3	3	3	4	3.25	4	3	3	3	3.25	4	5	4	4	4.25	3.58333	4	4	4	4	5	4	3	4	6	7	5	5	5	4	5	5.28571	4.64286	2	3	3	3	2	2	3	2.57143	4
1959	0	2	0	4	5	3	48	3	3	2	3	2.75	3	3	4	4	3.5	3	3	2	2	2.5	2.91667	3	4	4	3	3	3	3	3.28571	4	4	5	6	3	4	3	4.14286	3.71429	2	2	2	1	2	2	2	1.85714	3
1960	0	4	0	4	5	3	48	3	2	3	3	2.75	4	3	3	4	3.5	3	2	3	3	2.75	3	7	7	6	7	5	5	5	6	4	5	4	5	3	5	5	4.42857	5.21429	3	3	3	4	2	3	4	3.14286	2
1961	0	1	1	4	4	5	60	3	3	4	3	3.25	3	1	3	1	2	3	3	3	4	3.25	2.83333	4	4	5	5	4	4	6	4.57143	2	4	4	4	4	3	6	3.85714	4.21429	2	3	3	3	3	3	4	3	5
1962	0	3	0	4	2	2	8	2	2	3	3	2.5	2	3	3	2	2.5	3	2	1	1	1.75	2.25	4	5	4	5	4	4	3	4.14286	3	5	3	4	4	3	3	3.57143	3.85714	3	4	3	3	2	4	3	3.14286	3
1963	0	4	0	1	2	2	2	3	4	3	4	3.5	4	4	4	4	4	3	3	3	2	2.75	3.41667	4	5	4	6	4	4	5	4.57143	3	3	4	5	3	5	3	3.71429	4.14286	4	3	4	3	4	4	4	3.71429	4
1964	0	2	0	5	5	5	100	3	4	5	5	4.25	5	4	3	4	4	3	3	3	4	3.25	3.83333	7	7	7	5	6	7	6	6.42857	7	7	5	7	5	6	7	6.28571	6.35714	1	2	2	3	2	2	3	2.14286	1
1965	0	1	1	5	5	5	100	3	5	4	4	4	4	5	4	5	4.5	5	5	4	5	4.75	4.41667	5	5	4	4	5	3	5	4.42857	4	4	6	1	3	4	4	3.71429	4.07143	1	3	3	3	2	2	2	2.28571	3
1966	0	1	1	5	4	5	75	4	4	4	3	3.75	5	5	4	5	4.75	4	4	5	4	4.25	4.25	5	7	5	5	5	6	5	5.42857	4	4	5	4	3	5	4	4.14286	4.78571	2	3	2	3	2	3	1	2.28571	2
1967	1	1	0	3	5	5	60	3	3	4	3	3.25	3	3	3	3	3	5	4	3	4	4	3.41667	4	7	5	5	5	7	7	5.71429	7	7	7	6	7	7	7	6.85714	6.28571	2	1	2	2	1	2	2	1.71429	3
1968	0	2	1	5	5	4	80	5	5	5	5	5	3	5	4	5	4.25	4	5	5	5	4.75	4.66667	6	7	6	5	5	6	7	6	6	7	7	7	7	5	7	6.57143	6.28571	3	2	1	2	2	2	3	2.14286	2
1969	0	2	0	3	5	3	36	3	3	4	4	3.5	4	4	4	5	4.25	3	3	3	3	3	3.58333	4	4	3	4	5	3	4	3.85714	6	7	6	7	5	7	7	6.42857	5.14286	3	3	2	3	2	2	3	2.57143	2
1970	0	2	1	5	5	5	100	4	3	3	3	3.25	4	4	3	3	3.5	4	4	4	5	4.25	3.66667	4	4	4	4	4	4	5	4.14286	3	4	4	3	4	4	4	3.71429	3.92857	3	3	2	2	2	2	2	2.28571	3
1971	1	3	0	5	3	4	40	5	4	5	4	4.5	4	4	5	5	4.5	3	3	5	5	4	4.33333	3	3	4	4	3	4	5	3.71429	4	4	4	5	6	6	7	5.14286	4.42857	3	3	3	3	4	5	2	3.28571	3
1972	0	4	0	4	5	5	80	5	4	5	5	4.75	4	4	5	5	4.5	4	4	4	4	4	4.41667	5	7	5	4	4	5	7	5.28571	6	6	5	7	6	7	7	6.28571	5.78571	3	3	3	2	3	2	3	2.71429	2
1973	0	4	0	3	3	3	18	3	4	3	3	3.25	3	3	3	4	3.25	5	3	4	4	4	3.5	5	7	6	6	6	6	7	6.14286	7	5	4	3	4	5	6	4.85714	5.5	2	2	2	2	2	3	2	2.14286	3
1974	1	3	1	3	2	3	9	3	4	4	4	3.75	4	3	3	4	3.5	3	3	3	3	3	3.41667	4	4	3	5	4	4	3	3.85714	4	4	4	5	5	4	3	4.14286	4	3	4	5	4	4	3	4	3.85714	5
1975	0	1	0	5	5	5	100	5	5	3	3	4	3	3	4	3	3.25	3	4	4	4	3.75	3.66667	5	5	5	6	5	4	7	5.28571	7	7	7	6	5	7	6	6.42857	5.85714	3	3	3	3	3	2	3	2.85714	1
1976	1	4	0	3	1	1	0	5	4	5	5	4.75	4	4	5	3	4	4	4	4	4	4	4.25	7	7	6	6	7	7	5	6.42857	6	5	5	5	5	4	5	5	5.71429	3	1	2	2	2	2	1	1.85714	2
1977	1	3	0	4	5	4	64	3	3	3	3	3	5	3	3	4	3.75	5	4	5	4	4.5	3.75	5	5	5	5	5	6	6	5.28571	6	4	5	7	5	6	4	5.28571	5.28571	2	2	3	2	2	2	2	2.14286	3
1978	0	3	1	2	2	1	2	3	4	3	3	3.25	3	3	4	4	3.5	4	4	4	4	4	3.58333	3	3	3	3	4	3	3	3.14286	3	3	3	3	3	3	3	3	3.07143	3	3	3	3	3	3	4	3.14286	3
1979	0	1	1	3	5	2	24	2	3	3	2	2.5	4	4	3	3	3.5	3	3	3	3	3	3	4	4	3	4	4	4	4	3.85714	4	5	4	3	4	4	4	4	3.92857	5	4	4	5	4	3	5	4.28571	3
1980	1	2	1	2	4	3	18	4	3	4	3	3.5	3	2	3	2	2.5	3	4	3	3	3.25	3.08333	3	3	4	5	4	4	3	3.71429	3	3	4	4	3	5	3	3.57143	3.64286	3	3	4	4	4	5	4	3.85714	4
1981	1	2	0	2	3	1	4	3	3	2	2	2.5	3	3	2	2	2.5	2	3	2	2	2.25	2.41667	3	2	3	3	3	3	3	2.85714	3	3	3	3	3	3	3	3	2.92857	4	4	3	3	4	3	4	3.57143	4
1982	0	4	0	3	3	4	24	4	4	4	4	4	4	3	3	4	3.5	5	5	5	4	4.75	4.08333	6	7	6	5	4	5	7	5.71429	7	4	5	5	4	6	7	5.42857	5.57143	2	1	1	2	2	3	2	1.85714	2
1983	0	2	1	4	5	4	64	5	5	4	4	4.5	4	3	3	3	3.25	4	3	2	2	2.75	3.5	4	5	7	4	6	5	7	5.42857	7	6	7	6	6	7	7	6.57143	6	3	3	2	3	4	4	3	3.14286	1
1984	0	3	1	4	3	4	32	5	3	5	4	4.25	4	5	4	4	4.25	5	5	4	5	4.75	4.41667	7	5	5	5	7	6	7	6	7	7	7	5	7	5	7	6.42857	6.21429	2	3	2	3	4	3	3	2.85714	2
1985	1	1	0	5	4	5	75	4	4	4	3	3.75	3	5	3	3	3.5	4	3	4	4	3.75	3.66667	4	5	4	4	4	5	4	4.28571	6	5	7	7	5	6	5	5.85714	5.07143	3	3	3	5	3	4	3	3.42857	3
1986	1	4	1	1	2	3	3	3	2	3	3	2.75	4	5	4	5	4.5	1	3	1	2	1.75	3	3	5	3	4	3	4	3	3.57143	3	4	3	3	4	3	3	3.28571	3.42857	4	5	3	5	4	4	3	4	4
1987	1	3	1	2	1	1	0	3	3	3	2	2.75	3	4	3	3	3.25	3	4	3	2	3	3	4	4	4	5	4	3	4	4	3	3	4	4	3	4	5	3.71429	3.85714	2	2	3	2	3	2	2	2.28571	3
1988	0	3	1	4	4	4	48	3	4	2	3	3	4	4	4	4	4	2	3	1	2	2	3	5	4	4	6	5	5	5	4.85714	7	4	5	5	5	5	5	5.14286	5	3	3	4	3	3	2	4	3.14286	4
1989	1	2	0	1	1	1	0	5	5	4	5	4.75	4	4	4	4	4	3	4	3	3	3.25	4	4	4	4	4	4	3	4	3.85714	3	3	3	4	3	4	4	3.42857	3.64286	2	3	2	3	2	3	2	2.42857	3
1990	0	1	0	1	1	1	0	3	3	3	4	3.25	4	4	5	4	4.25	3	4	3	3	3.25	3.58333	3	4	3	4	3	1	3	3	3	3	3	3	2	3	4	3	3	3	3	5	3	4	3	3	3.42857	3
1991	1	2	0	1	1	1	0	2	2	3	3	2.5	5	5	4	5	4.75	3	4	5	4	4	3.75	3	3	4	3	3	3	3	3.14286	4	4	7	4	4	3	4	4.28571	3.71429	3	3	3	3	3	4	4	3.28571	2
1992	0	1	1	5	5	5	100	2	4	3	4	3.25	4	5	5	4	4.5	4	5	4	5	4.5	4.08333	4	4	4	7	5	4	5	4.71429	4	3	5	3	4	4	5	4	4.35714	3	2	2	2	2	2	2	2.14286	2
1993	1	3	1	5	5	5	100	5	4	4	4	4.25	4	5	5	5	4.75	5	4	5	4	4.5	4.5	5	5	6	7	7	7	5	6	7	5	6	7	5	7	6	6.14286	6.07143	2	2	2	3	3	1	3	2.28571	2
1994	1	2	0	5	4	3	45	3	3	5	3	3.5	3	4	3	3	3.25	3	3	4	3	3.25	3.33333	4	3	4	4	4	5	4	4	5	3	3	4	4	5	4	4	4	4	4	3	3	3	4	3	3.42857	3
1995	1	1	1	3	5	4	48	4	3	2	3	3	5	5	5	5	5	3	3	2	2	2.5	3.5	5	5	4	4	5	5	5	4.71429	5	4	5	6	7	3	6	5.14286	4.92857	3	2	3	3	4	2	2	2.71429	3
1996	0	2	0	1	2	1	1	3	2	1	2	2	2	3	3	2	2.5	1	2	2	2	1.75	2.08333	4	4	4	3	4	4	4	3.85714	3	4	4	4	4	4	3	3.71429	3.78571	4	4	4	4	4	4	5	4.14286	4
1997	1	4	1	2	2	5	10	3	5	4	4	4	4	4	3	4	3.75	3	4	4	5	4	3.91667	7	6	5	6	6	4	5	5.57143	5	6	7	6	7	5	7	6.14286	5.85714	1	2	3	2	2	3	2	2.14286	1
1998	1	1	1	4	5	3	48	3	3	3	3	3	5	4	5	4	4.5	4	2	3	3	3	3.5	5	5	5	5	5	6	5	5.14286	4	3	4	5	4	3	4	3.85714	4.5	4	2	2	5	4	2	4	3.28571	3
1999	0	4	0	5	5	4	80	4	3	5	5	4.25	3	4	5	4	4	4	4	5	4	4.25	4.16667	4	5	6	6	5	6	5	5.28571	6	6	6	6	5	6	4	5.57143	5.42857	2	2	2	2	3	2	2	2.14286	3
[truncated: 37 more rows]
[truncated: 33 more columns]
